# Supplementary material for: Deciphering the genetic basis of male fertility in Italian Brown Swiss dairy cattle
Source: Sci Rep. 2022 Jun 22;12:10575. doi: 10.1038/s41598-022-14889-1 (PMC9217806; doi:10.1038/s41598-022-14889-1)
Supplement: Supplementary file 1 — Supplementary Table 1. [file 41598_2022_14889_MOESM1_ESM.xlsx]

## Sheet: Sheet1
Breedings	(50,74)	(75,99)	(100,124)	(125,149)	(150,174)	(175,199)	(200,224)	(225,249)	(250,274)	(275,299)	(300,324)	(325,349)	(350,399)	(400,449)	(450,499)	(500,549)	(550,599)	(600,649)	(650,849)	(850,1049)	(1050,1249)	(1250,1449)	(1450,1949)	(1950,2449)	(2450,8110)
Bulls	120	181	176	153	97	61	43	28	23	17	15	14	13	15	12	9	11	8	14	18	12	13	19	10	20
SCR	0.8	0.5	-0.7	-1.2	-1.3	-1.4	-1.2	0.6	-1.2	-0.8	-1.8	-0.2	1	3	0.9	-3.5	3.6	2	2	3.5	2.5	3.5	2.8	2.8	1.6

## Sheet: Sheet2
			0.8	0.5	-0.7	-1.2	-1.3	-1.4	-1.2	0.6	-1.2	-0.8	-1.8	-0.2	1	3	0.9	-3.5	3.6	2
