# Supplementary material for: Deciphering the genetic basis of male fertility in Italian Brown Swiss dairy cattle
Source: Sci Rep. 2022 Jun 22;12:10575. doi: 10.1038/s41598-022-14889-1 (PMC9217806; doi:10.1038/s41598-022-14889-1)
Supplement: Supplementary file 2 — Supplementary Table 2. [file 41598_2022_14889_MOESM2_ESM.xlsx]

## Sheet: Brown Swiss
Supplementary Table 1. Gene pathway analysis of bull fertility in Brown Swiss cattle
Pathway	Pvalue	Total Genes	Significant Genes	Database
Reduction of food intake in response to dietary excess (GO:0002023)	0.0102613	4	2	GO
Protein serine/threonine phosphatase complex (GO:0008287)	0.0102613	4	2	GO
Heparan sulfate proteoglycan biosynthetic process, enzymatic modification (GO:0015015)	0.0102613	4	2	GO
Interleukin-1 binding (GO:0019966)	0.0102613	4	2	GO
Peptide hormone secretion (GO:0030072)	0.0102613	4	2	GO
Synaptic receptor adaptor activity (GO:0030160)	0.0102613	4	2	GO
Fc-epsilon receptor signaling pathway (GO:0038095)	0.0102613	4	2	GO
Negative regulation by host of viral genome replication (GO:0044828)	0.0102613	4	2	GO
Mast cell activation (GO:0045576)	0.0102613	4	2	GO
Nuclear transport (GO:0051169)	0.0102613	4	2	GO
Condensed mesenchymal cell proliferation (GO:0072137)	0.0102613	4	2	GO
Blood coagulation, fibrin clot formation (GO:0072378)	0.0102613	4	2	GO
Ventricular compact myocardium morphogenesis (GO:0003223)	0.0166214	5	2	GO
Fibroblast growth factor-activated receptor activity (GO:0005007)	0.0166214	5	2	GO
Inhibitory extracellular ligand-gated ion channel activity (GO:0005237)	0.0166214	5	2	GO
Benzodiazepine receptor activity (GO:0008503)	0.0166214	5	2	GO
Peptide disulfide oxidoreductase activity (GO:0015037)	0.0166214	5	2	GO
Cerebellar granule cell precursor proliferation (GO:0021930)	0.0166214	5	2	GO
Super elongation complex (GO:0032783)	0.0166214	5	2	GO
Regulation of transcription elongation from RNA polymerase II promoter (GO:0034243)	0.0166214	5	2	GO
Myelin sheath abaxonal region (GO:0035748)	0.0166214	5	2	GO
Molybdopterin cofactor binding (GO:0043546)	0.0166214	5	2	GO
Radial glial cell differentiation (GO:0060019)	0.0166214	5	2	GO
Type II pneumocyte differentiation (GO:0060510)	0.0166214	5	2	GO
Retinal blood vessel morphogenesis (GO:0061304)	0.0166214	5	2	GO
Cellular response to ethanol (GO:0071361)	0.0166214	5	2	GO
Caspase binding (GO:0089720)	0.0166214	5	2	GO
Positive regulation of peptide hormone secretion (GO:0090277)	0.0166214	5	2	GO
Microtubule bundle (GO:0097427)	0.0166214	5	2	GO
Tryptophan catabolic process (GO:0006569)	0.0242338	6	2	GO
Cyclin/CDK positive transcription elongation factor complex (GO:0008024)	0.0242338	6	2	GO
Myosin II complex (GO:0016460)	0.0242338	6	2	GO
Growth cone membrane (GO:0032584)	0.0242338	6	2	GO
Macropinosome (GO:0044354)	0.0242338	6	2	GO
Positive regulation of gamma-delta T cell differentiation (GO:0045588)	0.0242338	6	2	GO
Cell morphogenesis involved in neuron differentiation (GO:0048667)	0.0242338	6	2	GO
Positive regulation of calcium-mediated signaling (GO:0050850)	0.0242338	6	2	GO
Positive regulation of histone H3-K9 methylation (GO:0051574)	0.0242338	6	2	GO
Actin filament network formation (GO:0051639)	0.0242338	6	2	GO
Righting reflex (GO:0060013)	0.0242338	6	2	GO
Lung epithelium development (GO:0060428)	0.0242338	6	2	GO
Respiratory system development (GO:0060541)	0.0242338	6	2	GO
T-helper 17 cell lineage commitment (GO:0072540)	0.0242338	6	2	GO
Regulation of long-term synaptic potentiation (GO:1900271)	0.0242338	6	2	GO
Regulation of extrinsic apoptotic signaling pathway (GO:2001236)	0.0242338	6	2	GO
Aryl sulfotransferase activity (GO:0004062)	0.0329807	7	2	GO
Cholesterol catabolic process (GO:0006707)	0.0329807	7	2	GO
Notch receptor processing (GO:0007220)	0.0329807	7	2	GO
Heparan sulfate proteoglycan biosynthetic process, polysaccharide chain biosynthetic process (GO:0015014)	0.0329807	7	2	GO
Potassium:proton antiporter activity (GO:0015386)	0.0329807	7	2	GO
Leukotriene biosynthetic process (GO:0019370)	0.0329807	7	2	GO
Central nervous system neuron differentiation (GO:0021953)	0.0329807	7	2	GO
Collagen biosynthetic process (GO:0032964)	0.0329807	7	2	GO
Node of Ranvier (GO:0033268)	0.0329807	7	2	GO
Response to leptin (GO:0044321)	0.0329807	7	2	GO
Cell-cell adhesion mediated by cadherin (GO:0044331)	0.0329807	7	2	GO
Cytoskeleton of presynaptic active zone (GO:0048788)	0.0329807	7	2	GO
Establishment of centrosome localization (GO:0051660)	0.0329807	7	2	GO
Primary miRNA binding (GO:0070878)	0.0329807	7	2	GO
Arp2/3 complex binding (GO:0071933)	0.0329807	7	2	GO
Regulation of calcium ion import (GO:0090279)	0.0329807	7	2	GO
Double-strand break repair via break-induced replication (GO:0000727)	0.0427518	8	2	GO
Lymph vessel development (GO:0001945)	0.0427518	8	2	GO
Phosphatidylserine metabolic process (GO:0006658)	0.0427518	8	2	GO
Salivary gland morphogenesis (GO:0007435)	0.0427518	8	2	GO
Adenylate cyclase binding (GO:0008179)	0.0427518	8	2	GO
Neuropeptide receptor activity (GO:0008188)	0.0427518	8	2	GO
Regulation of fatty acid metabolic process (GO:0019217)	0.0427518	8	2	GO
Beta-catenin destruction complex (GO:0030877)	0.0427518	8	2	GO
Dopamine metabolic process (GO:0042417)	0.0427518	8	2	GO
Positive regulation of DNA damage response, signal transduction by p53 class mediator (GO:0043517)	0.0427518	8	2	GO
Oocyte development (GO:0048599)	0.0427518	8	2	GO
Inhibitory synapse (GO:0060077)	0.0427518	8	2	GO
Branching involved in salivary gland morphogenesis (GO:0060445)	0.0427518	8	2	GO
Inhibitory synapse assembly (GO:1904862)	0.0427518	8	2	GO
Site of polarized growth (GO:0030427)	0.000721123	5	3	GO
Synaptic growth at neuromuscular junction (GO:0051124)	0.000721123	5	3	GO
Interleukin-1 receptor activity (GO:0004908)	0.00139656	6	3	GO
Inositol phosphate-mediated signaling (GO:0048016)	0.00366737	8	3	GO
Vocalization behavior (GO:0071625)	0.00366737	8	3	GO
CAMP biosynthetic process (GO:0006171)	0.00532797	9	3	GO
Nitric oxide biosynthetic process (GO:0006809)	0.00532797	9	3	GO
Positive regulation of macrophage differentiation (GO:0045651)	0.00532797	9	3	GO
Extracellular matrix assembly (GO:0085029)	0.00532797	9	3	GO
Ionotropic glutamate receptor complex (GO:0008328)	0.00737242	10	3	GO
Ionotropic glutamate receptor binding (GO:0035255)	0.00737242	10	3	GO
Muscle cell differentiation (GO:0042692)	0.00737242	10	3	GO
Adenylate cyclase activity (GO:0004016)	0.00981956	11	3	GO
ATPase-coupled cation transmembrane transporter activity (GO:0019829)	0.00981956	11	3	GO
Interleukin-6-mediated signaling pathway (GO:0070102)	0.00981956	11	3	GO
Inositol 1,4,5 trisphosphate binding (GO:0070679)	0.00981956	11	3	GO
Nephron development (GO:0072006)	0.00981956	11	3	GO
Activation of cysteine-type endopeptidase activity (GO:0097202)	0.00981956	11	3	GO
Acrosome reaction (GO:0007340)	0.0126836	12	3	GO
Metalloexopeptidase activity (GO:0008235)	0.0126836	12	3	GO
Phospholipase binding (GO:0043274)	0.0126836	12	3	GO
Dendritic spine morphogenesis (GO:0060997)	0.0126836	12	3	GO
Epithelial cell-cell adhesion (GO:0090136)	0.0126836	12	3	GO
Glial cell differentiation (GO:0010001)	0.0159745	13	3	GO
Cellular protein catabolic process (GO:0044257)	0.0159745	13	3	GO
Proline-rich region binding (GO:0070064)	0.0159745	13	3	GO
Mitochondrion morphogenesis (GO:0070584)	0.0159745	13	3	GO
Positive regulation of CREB transcription factor activity (GO:0032793)	0.0196988	14	3	GO
Enzyme inhibitor activity (GO:0004857)	0.0284562	16	3	GO
Signaling receptor complex adaptor activity (GO:0030159)	0.0284562	16	3	GO
Regulation of embryonic development (GO:0045995)	0.0284562	16	3	GO
Regulation of small GTPase mediated signal transduction (GO:0051056)	0.0284562	16	3	GO
ATPase-coupled intramembrane lipid transporter activity (GO:0140326)	0.0284562	16	3	GO
Long-term memory (GO:0007616)	0.0334868	17	3	GO
Positive regulation of G2/M transition of mitotic cell cycle (GO:0010971)	0.0334868	17	3	GO
Aorta development (GO:0035904)	0.0334868	17	3	GO
Protein phosphatase 1 binding (GO:0008157)	0.0389461	18	3	GO
Poly(U) RNA binding (GO:0008266)	0.0389461	18	3	GO
O-acyltransferase activity (GO:0008374)	0.0389461	18	3	GO
Coronary vasculature development (GO:0060976)	0.0389461	18	3	GO
Negative regulation of reactive oxygen species metabolic process (GO:2000378)	0.0389461	18	3	GO
Regulation of cell size (GO:0008361)	0.0448271	19	3	GO
Actin-dependent ATPase activity (GO:0030898)	0.0448271	19	3	GO
Regulation of multicellular organism growth (GO:0040014)	0.0448271	19	3	GO
Positive regulation of phosphatidylinositol 3-kinase activity (GO:0043552)	0.0448271	19	3	GO
GABA-gated chloride ion channel activity (GO:0022851)	0.000346185	9	4	GO
Positive regulation of long-term synaptic potentiation (GO:1900273)	0.000557564	10	4	GO
GABA-A receptor complex (GO:1902711)	0.000846739	11	4	GO
Cytoplasmic dynein complex (GO:0005868)	0.00231891	14	4	GO
Positive regulation of bone resorption (GO:0045780)	0.00231891	14	4	GO
Negative regulation of Rho protein signal transduction (GO:0035024)	0.00498024	17	4	GO
Regulation of exocytosis (GO:0017157)	0.00619036	18	4	GO
Epidermal growth factor receptor binding (GO:0005154)	0.00916225	20	4	GO
Cyclic nucleotide biosynthetic process (GO:0009190)	0.00916225	20	4	GO
Positive regulation of DNA repair (GO:0045739)	0.0109437	21	4	GO
Blood vessel morphogenesis (GO:0048514)	0.0109437	21	4	GO
Regulation of mitochondrial membrane potential (GO:0051881)	0.012934	22	4	GO
T cell differentiation in thymus (GO:0033077)	0.0151408	23	4	GO
Transmitter-gated ion channel activity involved in regulation of postsynaptic membrane potential (GO:1904315)	0.0151408	23	4	GO
Negative regulation of catalytic activity (GO:0043086)	0.017571	24	4	GO
Establishment of protein localization (GO:0045184)	0.017571	24	4	GO
Hsp70 protein binding (GO:0030544)	0.0202306	25	4	GO
Protein phosphatase regulator activity (GO:0019888)	0.0262575	27	4	GO
Spleen development (GO:0048536)	0.0262575	27	4	GO
Neuron apoptotic process (GO:0051402)	0.0262575	27	4	GO
Regulation of phosphoprotein phosphatase activity (GO:0043666)	0.0296325	28	4	GO
Negative regulation of protein kinase B signaling (GO:0051898)	0.0296325	28	4	GO
Anchored component of membrane (GO:0031225)	0.033252	29	4	GO
Positive regulation of interleukin-1 beta production (GO:0032731)	0.033252	29	4	GO
Positive regulation of Wnt signaling pathway (GO:0030177)	0.037118	30	4	GO
Positive regulation of Notch signaling pathway (GO:0045747)	0.037118	30	4	GO
Antiporter activity (GO:0015297)	0.0455921	32	4	GO
Antimicrobial humoral immune response mediated by antimicrobial peptide (GO:0061844)	0.0455921	32	4	GO
Phosphorus-oxygen lyase activity (GO:0016849)	0.00125571	20	5	GO
Presynaptic active zone (GO:0048786)	0.00125571	20	5	GO
Regulation of cytosolic calcium ion concentration (GO:0051480)	0.00245168	23	5	GO
Lamellipodium assembly (GO:0030032)	0.00298978	24	5	GO
Chloride channel complex (GO:0034707)	0.00360815	25	5	GO
Lipopolysaccharide binding (GO:0001530)	0.00431313	26	5	GO
Negative regulation of T cell proliferation (GO:0042130)	0.005111	27	5	GO
Positive regulation of B cell proliferation (GO:0030890)	0.00701008	29	5	GO
Learning (GO:0007612)	0.0107058	32	5	GO
Fibroblast growth factor receptor signaling pathway (GO:0008543)	0.012186	33	5	GO
Chloride channel activity (GO:0005254)	0.0155496	35	5	GO
Collagen trimer (GO:0005581)	0.0155496	35	5	GO
Skin development (GO:0043588)	0.0174423	36	5	GO
Clathrin-coated vesicle (GO:0030136)	0.0194813	37	5	GO
Positive regulation of actin filament polymerization (GO:0030838)	0.0194813	37	5	GO
Myosin complex (GO:0016459)	0.0265141	40	5	GO
Thymus development (GO:0048538)	0.0265141	40	5	GO
Cell adhesion molecule binding (GO:0050839)	0.0319975	42	5	GO
Substrate adhesion-dependent cell spreading (GO:0034446)	0.0414629	45	5	GO
GABA-A receptor activity (GO:0004890)	3.24169e-05	16	6	GO
Gamma-aminobutyric acid signaling pathway (GO:0007214)	0.000182987	21	6	GO
Immunological synapse (GO:0001772)	0.00283074	34	6	GO
Forebrain development (GO:0030900)	0.00735965	41	6	GO
Chloride transmembrane transport (GO:1902476)	0.00928973	43	6	GO
Tubulin binding (GO:0015631)	0.0103791	44	6	GO
Sulfotransferase activity (GO:0008146)	0.015647	48	6	GO
Cellular response to hypoxia (GO:0071456)	0.0188725	50	6	GO
Cation transport (GO:0006812)	0.0389473	59	6	GO
Activation of MAPK activity (GO:0000187)	0.0447435	61	6	GO
Extracellular ligand-gated ion channel activity (GO:0005230)	0.0013471	40	7	GO
Extracellular matrix structural constituent (GO:0005201)	0.00446048	49	7	GO
Locomotory behavior (GO:0007626)	0.0093286	56	7	GO
Chloride transport (GO:0006821)	0.0112463	58	7	GO
Postsynapse (GO:0098794)	0.0123053	59	7	GO
Positive regulation of peptidyl-tyrosine phosphorylation (GO:0050731)	0.0146358	61	7	GO
Cellular calcium ion homeostasis (GO:0006874)	0.0186969	64	7	GO
Tissue development (GO:0009888)	0.00010902	36	8	GO
Cadherin binding (GO:0045296)	0.00168861	53	8	GO
Cellular response to leukemia inhibitory factor (GO:1990830)	0.00957481	70	8	GO
Presynapse (GO:0098793)	0.0153361	76	8	GO
Defense response (GO:0006952)	0.0164975	77	8	GO
Neuron projection development (GO:0031175)	0.0164975	77	8	GO
Transmembrane receptor protein tyrosine kinase activity (GO:0004714)	0.0177209	78	8	GO
Protein tyrosine kinase activity (GO:0004713)	0.0357251	89	8	GO
Adherens junction (GO:0005912)	0.0445557	93	8	GO
Beta-catenin binding (GO:0008013)	0.000923896	60	9	GO
Hematopoietic progenitor cell differentiation (GO:0002244)	0.00117561	62	9	GO
Regulation of membrane potential (GO:0042391)	0.00740674	81	9	GO
Postsynaptic membrane (GO:0045211)	0.011643	87	9	GO
Transmembrane receptor protein tyrosine kinase signaling pathway (GO:0007169)	0.0174711	93	9	GO
Calcium ion transport (GO:0006816)	0.018618	94	9	GO
Microtubule cytoskeleton organization (GO:0000226)	0.0332414	104	9	GO
Fibrillar center (GO:0001650)	0.0472821	111	9	GO
Collagen-containing extracellular matrix (GO:0062023)	0.00186667	79	10	GO
Animal organ morphogenesis (GO:0009887)	0.00528543	91	10	GO
Sensory perception of sound (GO:0007605)	0.00616124	93	10	GO
Protein autophosphorylation (GO:0046777)	0.017822	109	10	GO
Postsynaptic density (GO:0014069)	0.0223511	113	10	GO
Cell surface receptor signaling pathway (GO:0007166)	0.0369366	140	11	GO
Endocytosis (GO:0006897)	0.0476456	146	11	GO
Basement membrane (GO:0005604)	9.88512e-06	62	12	GO
Homophilic cell adhesion via plasma membrane adhesion molecules (GO:0007156)	0.00168611	105	12	GO
Ion transmembrane transport (GO:0034220)	0.007226	141	13	GO
Cell-cell adhesion (GO:0098609)	0.000584162	120	14	GO
Cell-cell junction (GO:0005911)	0.00278647	141	14	GO
Ion channel activity (GO:0005216)	0.00851197	160	14	GO
Guanyl-nucleotide exchange factor activity (GO:0005085)	0.0192885	177	14	GO
Ubiquitin protein ligase binding (GO:0031625)	0.0472173	200	14	GO
Receptor complex (GO:0043235)	0.00520312	167	15	GO
Cell migration (GO:0016477)	0.00754275	174	15	GO
Regulation of catalytic activity (GO:0050790)	0.0198393	195	15	GO
Transcription factor binding (GO:0008134)	0.0353106	210	15	GO
GTPase activator activity (GO:0005096)	0.00440508	180	16	GO
External side of plasma membrane (GO:0009897)	0.048481	238	16	GO
Negative regulation of cell population proliferation (GO:0008285)	0.0262532	238	17	GO
Positive regulation of GTPase activity (GO:0043547)	0.00715423	223	18	GO
Actin binding (GO:0003779)	0.0151249	241	18	GO
Intracellular signal transduction (GO:0035556)	0.0272958	332	22	GO
Cell junction (GO:0030054)	0.000931982	280	24	GO
Cell adhesion (GO:0007155)	0.000696554	307	26	GO
Protein kinase activity (GO:0004672)	0.0486883	452	27	GO
Synapse (GO:0045202)	0.00051889	334	28	GO
Ion transport (GO:0006811)	0.00219373	385	29	GO
Transmembrane transport (GO:0055085)	0.0127295	495	32	GO
Protein phosphorylation (GO:0006468)	0.0178522	508	32	GO
Calcium ion binding (GO:0005509)	0.0481286	552	32	GO
Integral component of plasma membrane (GO:0005887)	0.0156311	699	42	GO
Nucleotide binding (GO:0000166)	0.0246558	1091	60	GO
ATP binding (GO:0005524)	0.00907603	1157	66	GO
Protein binding (GO:0005515)	0.000138522	2666	150	GO
Plasma membrane (GO:0005886)	0.0309194	3062	150	GO
Cytoplasm (GO:0005737)	0.0414607	3519	169	GO
Alginates (D000464)	0.0106113	4	2	MESH
B7-1 Antigen (D018122)	0.0106113	4	2	MESH
Glycerophosphates (D005994)	0.0171798	5	2	MESH
Receptors, Metabotropic Glutamate (D018094)	0.0171798	5	2	MESH
Amino Acid Transport Systems, Basic (D026923)	0.0171798	5	2	MESH
Presenilin-1 (D053764)	0.0171798	5	2	MESH
Peptides, Cyclic (D010456)	0.0250356	6	2	MESH
Receptors, Interleukin-1 (D017472)	0.0250356	6	2	MESH
Hydroxymethylglutaryl-CoA Reductase Inhibitors (D019161)	0.0250356	6	2	MESH
Integrin alphaV (D039564)	0.0250356	6	2	MESH
Gamma-Aminobutyric Acid (D005680)	0.0340552	7	2	MESH
Diet, Protein-Restricted (D018753)	0.0340552	7	2	MESH
Angiogenic Proteins (D042501)	0.0340552	7	2	MESH
Fibroblast Growth Factor 7 (D051523)	0.0340552	7	2	MESH
Flavoproteins (D005420)	0.0441233	8	2	MESH
Receptors, Fc (D011961)	0.0441233	8	2	MESH
HLA-A Antigens (D015234)	0.0441233	8	2	MESH
Receptor, Fibroblast Growth Factor, Type 2 (D051497)	0.0441233	8	2	MESH
Fibroblast Growth Factor 10 (D051526)	0.0441233	8	2	MESH
B7-2 Antigen (D051940)	0.0441233	8	2	MESH
HLA-DR alpha-Chains (D059805)	0.0441233	8	2	MESH
Oxytocics (D010120)	0.000313519	4	3	MESH
Receptor, Fibroblast Growth Factor, Type 1 (D051496)	0.00248662	7	3	MESH
Anti-Infective Agents (D000890)	0.00385099	8	3	MESH
Cathepsins (D002403)	0.0102942	11	3	MESH
NFATC Transcription Factors (D050778)	0.0102942	11	3	MESH
Receptors, Fibroblast Growth Factor (D017468)	0.0132895	12	3	MESH
SOX9 Transcription Factor (D055758)	0.0132895	12	3	MESH
Receptors, GABA-A (D011963)	0.0167286	13	3	MESH
Starch (D013213)	0.0167286	13	3	MESH
Cell Extracts (D002457)	0.0249588	15	3	MESH
High Mobility Group Proteins (D006609)	0.0297516	16	3	MESH
Prostaglandin-Endoperoxide Synthases (D011451)	0.0297516	16	3	MESH
Tau Proteins (D016875)	0.040676	18	3	MESH
Vascular Endothelial Growth Factor Receptor-1 (D040281)	0.040676	18	3	MESH
Kruppel-Like Transcription Factors (D051741)	0.040676	18	3	MESH
Protein Phosphatase 2 (D054648)	0.040676	18	3	MESH
INDEL Mutation (D054643)	0.0467936	19	3	MESH
Cytochrome P-450 CYP2E1 (D019392)	1.68707e-05	5	4	MESH
Enoyl-CoA Hydratase (D004746)	4.88702e-05	6	4	MESH
Antimicrobial Cationic Peptides (D023181)	0.0137085	22	4	MESH
Aggrecans (D053674)	0.0244544	26	4	MESH
Oxidoreductases Acting on CH-NH Group Donors (D000587)	1.63952e-05	9	5	MESH
Prions (D011328)	0.000314359	15	5	MESH
Collagen Type II (D024043)	0.0114738	32	5	MESH
GTP Phosphohydrolases (D020558)	0.0208186	37	5	MESH
Oogenesis (D009866)	0.0256328	39	5	MESH
Interleukin-6 (D015850)	0.0311059	41	5	MESH
Cell Adhesion Molecules (D015815)	0.0340964	42	5	MESH
Proteoglycans (D011509)	0.0388974	58	6	MESH
Hydrogen Peroxide (D006861)	0.0336843	71	7	MESH
Endopeptidases (D010450)	0.0359758	72	7	MESH
Y Chromosome (D014998)	2.8024e-08	14328	650	MESH
Genome, Human (D015894)	2.8996e-08	14329	650	MESH
Synteny (D026801)	2.8996e-08	14329	650	MESH
Genome (D016678)	1.80376e-07	14421	651	MESH
Primary bile acid biosynthesis (bta00120)	0.0198344	14	3	KEGG
Hippo signaling pathway - multiple species (bta04392)	0.0264337	27	4	KEGG
Cortisol synthesis and secretion (bta04927)	0.0420181	60	6	KEGG
Gastric acid secretion (bta04971)	0.0272018	69	7	KEGG
Progesterone-mediated oocyte maturation (bta04914)	0.0429467	76	7	KEGG
ECM-receptor interaction (bta04512)	0.0455926	77	7	KEGG
Insulin secretion (bta04911)	0.048341	78	7	KEGG
Drug metabolism - other enzymes (bta00983)	0.00736435	67	8	KEGG
GABAergic synapse (bta04727)	0.0177155	78	8	KEGG
Longevity regulating pathway (bta04211)	0.0248514	83	8	KEGG
Aldosterone synthesis and secretion (bta04925)	0.035812	89	8	KEGG
Platelet activation (bta04611)	0.0451532	110	9	KEGG
Salivary secretion (bta04970)	0.00136063	76	10	KEGG
Oocyte meiosis (bta04114)	0.00876388	98	10	KEGG
Retrograde endocannabinoid signaling (bta04723)	0.0157591	123	11	KEGG
Tight junction (bta04530)	0.0495701	147	11	KEGG
NOD-like receptor signaling pathway (bta04621)	0.0189992	143	12	KEGG
Focal adhesion (bta04510)	0.0181386	176	14	KEGG
Rap1 signaling pathway (bta04015)	0.00470377	182	16	KEGG
Laminin alpha, domain I (IPR009254)	0.00979706	4	2	InterPro
Small G protein signalling modulator 1/2, Rab-binding domain (IPR021935)	0.00979706	4	2	InterPro
IL-1Ra-like, immunoglobulin domain (IPR041416)	0.00979706	4	2	InterPro
FF domain (IPR002713)	0.0158801	5	2	InterPro
BRO1 domain (IPR004328)	0.0158801	5	2	InterPro
P-type ATPase, subfamily V (IPR006544)	0.0158801	5	2	InterPro
FF domain superfamily (IPR036517)	0.0158801	5	2	InterPro
BRO1 domain superfamily (IPR038499)	0.0158801	5	2	InterPro
Proton-dependent oligopeptide transporter family (IPR000109)	0.0231686	6	2	InterPro
Gamma-aminobutyric-acid A receptor, alpha subunit (IPR001390)	0.0231686	6	2	InterPro
Aminoacyl-tRNA synthetase, class II (G/ P/ S/T) (IPR002314)	0.0231686	6	2	InterPro
Glutathione S-transferase, alpha class (IPR003080)	0.0231686	6	2	InterPro
ELMO domain (IPR006816)	0.0231686	6	2	InterPro
Nuclear factor of activated T cells (NFAT) (IPR008366)	0.0231686	6	2	InterPro
Adenylate cyclase, conserved domain (IPR009398)	0.0231686	6	2	InterPro
Calmodulin-regulated spectrin-associated protein, CH domain (IPR022613)	0.0231686	6	2	InterPro
Transferrin receptor-like, dimerisation domain superfamily (IPR036757)	0.0231686	6	2	InterPro
Glutamate carboxypeptidase 2-like (IPR039373)	0.0231686	6	2	InterPro
HEAT repeat (IPR000357)	0.0315519	7	2	InterPro
Na+/H+ exchanger (IPR004709)	0.0315519	7	2	InterPro
Laminin IV (IPR000034)	0.0409266	8	2	InterPro
Interleukin-1 receptor type I/II (IPR004074)	0.00130328	6	3	InterPro
PTPRJ, transmembrane domain (IPR041201)	0.00221034	7	3	InterPro
Adenylate cyclase (IPR030672)	0.00342761	8	3	InterPro
Adenylate cyclase, N-terminal (IPR032628)	0.00342761	8	3	InterPro
Amine oxidase (IPR002937)	0.0049834	9	3	InterPro
Interleukin-1 receptor family (IPR015621)	0.0049834	9	3	InterPro
Peptidase M28 (IPR007484)	0.00690081	10	3	InterPro
Carboxylesterase type B, active site (IPR019826)	0.00690081	10	3	InterPro
Sulfotransferase (IPR005331)	0.00919825	11	3	InterPro
Carboxylesterase, type B (IPR002018)	0.0118899	12	3	InterPro
Aminoacyl-tRNA synthetase, class II (IPR006195)	0.0184934	14	3	InterPro
BAR domain (IPR004148)	0.0224157	15	3	InterPro
P-type ATPase, subfamily IV (IPR006539)	0.0224157	15	3	InterPro
HEAT, type 2 (IPR021133)	0.0224157	15	3	InterPro
P-type ATPase, C-terminal (IPR032630)	0.0224157	15	3	InterPro
P-type ATPase, N-terminal (IPR032631)	0.0224157	15	3	InterPro
Ribonuclease Z/Hydroxyacylglutathione hydrolase-like (IPR036866)	0.0267539	16	3	InterPro
Cation-transporting P-type ATPase, N-terminal (IPR004014)	0.0315064	17	3	InterPro
Amino acid/polyamine transporter I (IPR002293)	0.0366692	18	3	InterPro
RGS, subdomain 1/3 (IPR024066)	0.048201	20	3	InterPro
Laminin, N-terminal (IPR008211)	0.0045759	17	4	InterPro
Adenylyl cyclase class-4/guanylyl cyclase, conserved site (IPR018297)	0.0045759	17	4	InterPro
Laminin, N-terminal domain superfamily (IPR038684)	0.0045759	17	4	InterPro
Adenylyl cyclase class-3/4/guanylyl cyclase (IPR001054)	0.00843825	20	4	InterPro
Nucleotide cyclase (IPR029787)	0.00843825	20	4	InterPro
PDZ domain 6 (IPR041489)	0.00843825	20	4	InterPro
Tetraspanin (IPR000301)	0.0162329	24	4	InterPro
Complement Clr-like EGF domain (IPR026823)	0.0162329	24	4	InterPro
Tetraspanin/Peripherin (IPR018499)	0.0274596	28	4	InterPro
Zinc finger, FYVE-related (IPR017455)	0.0466937	33	4	InterPro
Guanine-nucleotide dissociation stimulator, CDC24, conserved site (IPR001331)	0.00179017	22	5	InterPro
RGS domain (IPR016137)	0.0125503	34	5	InterPro
Myosin head, motor domain (IPR001609)	0.0141538	35	5	InterPro
Quinoprotein alcohol dehydrogenase-like superfamily (IPR011047)	0.0158892	36	5	InterPro
RGS domain superfamily (IPR036305)	0.0177607	37	5	InterPro
PTB/PI domain (IPR006020)	0.0219274	39	5	InterPro
WW domain superfamily (IPR036020)	0.0292859	42	5	InterPro
WW domain (IPR001202)	0.0412732	46	5	InterPro
Gamma-aminobutyric acid A receptor/Glycine receptor alpha (IPR006028)	4.22874e-05	17	6	InterPro
P-type ATPase (IPR001757)	0.00292975	35	6	InterPro
P-type ATPase, A domain superfamily (IPR008250)	0.00292975	35	6	InterPro
P-type ATPase, phosphorylation site (IPR018303)	0.00292975	35	6	InterPro
P-type ATPase, cytoplasmic domain N (IPR023299)	0.00292975	35	6	InterPro
P-type ATPase, haloacid dehalogenase domain (IPR044492)	0.00292975	35	6	InterPro
Laminin EGF domain (IPR002049)	0.00339423	36	6	InterPro
P-type ATPase, transmembrane domain superfamily (IPR023298)	0.00339423	36	6	InterPro
Neurotransmitter-gated ion-channel transmembrane domain (IPR006029)	0.00391133	37	6	InterPro
Neurotransmitter-gated ion-channel, conserved site (IPR018000)	0.00391133	37	6	InterPro
Neurotransmitter-gated ion-channel ligand-binding domain (IPR006202)	0.00448452	38	6	InterPro
Neurotransmitter-gated ion-channel transmembrane domain superfamily (IPR036719)	0.00448452	38	6	InterPro
Rho GTPase-activating protein domain (IPR000198)	0.0282062	56	6	InterPro
Thrombospondin type-1 (TSP1) repeat (IPR000884)	0.0379048	60	6	InterPro
Thrombospondin type-1 (TSP1) repeat superfamily (IPR036383)	0.0379048	60	6	InterPro
Cathelicidin, conserved site (IPR018216)	2.09178e-10	7	7	InterPro
Cathelicidin-like (IPR001894)	1.61309e-09	8	7	InterPro
Neurotransmitter-gated ion-channel (IPR006201)	0.00100437	39	7	InterPro
Neurotransmitter-gated ion-channel ligand-binding domain superfamily (IPR036734)	0.00100437	39	7	InterPro
FAD/NAD(P)-binding domain superfamily (IPR036188)	0.00609595	53	7	InterPro
HAD superfamily (IPR023214)	0.0225394	68	7	InterPro
Collagen triple helix repeat (IPR008160)	0.0338957	74	7	InterPro
HAD-like superfamily (IPR036412)	0.0383964	76	7	InterPro
Tyrosine-protein kinase, catalytic domain (IPR020635)	0.00986575	72	8	InterPro
IQ motif, EF-hand binding site (IPR000048)	0.0155807	78	8	InterPro
Von Willebrand factor A-like domain superfamily (IPR036465)	0.0316943	89	8	InterPro
Laminin G domain (IPR001791)	0.000350897	54	9	InterPro
Cadherin conserved site (IPR020894)	0.00262583	71	9	InterPro
AH/BAR domain superfamily (IPR027267)	0.00262583	71	9	InterPro
Cadherin-like (IPR002126)	0.00418196	76	9	InterPro
Cadherin-like superfamily (IPR015919)	0.00497542	78	9	InterPro
Tyrosine-protein kinase, active site (IPR008266)	0.00806829	84	9	InterPro
EGF-like calcium-binding, conserved site (IPR018097)	0.0133172	91	9	InterPro
EGF-type aspartate/asparagine hydroxylation site (IPR000152)	0.0172703	95	9	InterPro
Dbl homology (DH) domain (IPR000219)	0.000328032	65	10	InterPro
Dbl homology (DH) domain superfamily (IPR035899)	0.000372443	66	10	InterPro
Sterile alpha motif domain (IPR001660)	0.0022818	83	10	InterPro
Immunoglobulin E-set (IPR014756)	0.00703542	97	10	InterPro
Sterile alpha motif/pointed domain superfamily (IPR013761)	0.0153565	109	10	InterPro
Serine-threonine/tyrosine-protein kinase, catalytic domain (IPR001245)	0.030913	122	10	InterPro
Alpha/Beta hydrolase fold (IPR029058)	0.030913	122	10	InterPro
PDZ domain (IPR001478)	0.0487418	132	10	InterPro
EGF-like calcium-binding domain (IPR001881)	0.00952171	117	11	InterPro
Growth factor receptor cysteine-rich domain superfamily (IPR009030)	0.000700114	125	14	InterPro
Fibronectin type III (IPR003961)	0.0160659	177	14	InterPro
Fibronectin type III superfamily (IPR036116)	0.0105262	185	15	InterPro
Immunoglobulin subtype 2 (IPR003598)	0.0254778	206	15	InterPro
WD40 repeat (IPR001680)	0.0433004	240	16	InterPro
Ankyrin repeat (IPR002110)	0.0021082	187	17	InterPro
Ankyrin repeat-containing domain (IPR020683)	0.00249365	190	17	InterPro
Ankyrin repeat-containing domain superfamily (IPR036770)	0.00309742	194	17	InterPro
EGF-like domain (IPR000742)	0.0130884	225	17	InterPro
SH3-like domain superfamily (IPR036028)	0.00111687	192	18	InterPro
SH3 domain (IPR001452)	0.000482094	194	19	InterPro
Armadillo-like helical (IPR011989)	2.53161e-05	183	21	InterPro
Pleckstrin homology domain (IPR001849)	0.000318944	234	22	InterPro
Armadillo-type fold (IPR016024)	0.00400162	320	24	InterPro
Protein kinase, ATP binding site (IPR017441)	0.00542805	328	24	InterPro
Protein kinase domain (IPR000719)	0.0222992	430	27	InterPro
Protein kinase-like domain superfamily (IPR011009)	0.0364156	470	28	InterPro
PH-like domain superfamily (IPR011993)	1.91614e-05	360	33	InterPro
Immunoglobulin-like fold (IPR013783)	0.0265132	721	41	InterPro

## Sheet: Holstein
Supplementary Table 2. Gene pathway analysis of bull fertility in Holstein cattle
Pathway	Pvalue	Total Genes	Significant Genes	Database
Antral ovarian follicle growth (GO:0001547)	0.0190972	4	2	GO
Complement receptor mediated signaling pathway (GO:0002430)	0.0190972	4	2	GO
Dynamin family protein polymerization involved in mitochondrial fission (GO:0003374)	0.0190972	4	2	GO
Base-excision repair, gap-filling (GO:0006287)	0.0190972	4	2	GO
Short-term memory (GO:0007614)	0.0190972	4	2	GO
Regulation of cellular ketone metabolic process (GO:0010565)	0.0190972	4	2	GO
Regulation of synaptic vesicle priming (GO:0010807)	0.0190972	4	2	GO
Negative regulation of sequestering of triglyceride (GO:0010891)	0.0190972	4	2	GO
Histone dephosphorylation (GO:0016576)	0.0190972	4	2	GO
Peptidyl-arginine methylation, to asymmetrical-dimethyl arginine (GO:0019919)	0.0190972	4	2	GO
Peptidyl-proline dioxygenase activity (GO:0031543)	0.0190972	4	2	GO
Protein-arginine omega-N asymmetric methyltransferase activity (GO:0035242)	0.0190972	4	2	GO
ATPase inhibitor activity (GO:0042030)	0.0190972	4	2	GO
Ovulation cycle (GO:0042698)	0.0190972	4	2	GO
Maternal behavior (GO:0042711)	0.0190972	4	2	GO
Regulation of DNA-templated transcription in response to stress (GO:0043620)	0.0190972	4	2	GO
Synaptic transmission, glycinergic (GO:0060012)	0.0190972	4	2	GO
Regulation of SMAD protein signal transduction (GO:0060390)	0.0190972	4	2	GO
Regulation of pathway-restricted SMAD protein phosphorylation (GO:0060393)	0.0190972	4	2	GO
Regulation of branching involved in prostate gland morphogenesis (GO:0060687)	0.0190972	4	2	GO
Cellular response to ethanol (GO:0071361)	0.0190972	4	2	GO
Membrane depolarization during AV node cell action potential (GO:0086045)	0.0190972	4	2	GO
Bundle of His cell-Purkinje myocyte adhesion involved in cell communication (GO:0086073)	0.0190972	4	2	GO
Cardiac myofibril (GO:0097512)	0.0190972	4	2	GO
Glucose import across plasma membrane (GO:0098708)	0.0190972	4	2	GO
Tight junction organization (GO:0120193)	0.0190972	4	2	GO
MRNA cap binding complex binding (GO:0140262)	0.0190972	4	2	GO
Negative regulation of mesenchymal cell apoptotic process (GO:2001054)	0.0190972	4	2	GO
Immunological synapse formation (GO:0001771)	0.0305975	5	2	GO
Blastocyst growth (GO:0001832)	0.0305975	5	2	GO
Neurofilament (GO:0005883)	0.0305975	5	2	GO
Citrate metabolic process (GO:0006101)	0.0305975	5	2	GO
Transcription initiation from RNA polymerase III promoter (GO:0006384)	0.0305975	5	2	GO
Protoporphyrinogen IX biosynthetic process (GO:0006782)	0.0305975	5	2	GO
Mitotic centrosome separation (GO:0007100)	0.0305975	5	2	GO
Calcium, potassium:sodium antiporter activity (GO:0008273)	0.0305975	5	2	GO
Low voltage-gated calcium channel activity (GO:0008332)	0.0305975	5	2	GO
Regulation of endothelial cell migration (GO:0010594)	0.0305975	5	2	GO
Cadmium ion transmembrane transporter activity (GO:0015086)	0.0305975	5	2	GO
Peptidyl-proline hydroxylation to 4-hydroxy-L-proline (GO:0018401)	0.0305975	5	2	GO
Central nervous system neuron axonogenesis (GO:0021955)	0.0305975	5	2	GO
Clathrin vesicle coat (GO:0030125)	0.0305975	5	2	GO
Regulation of axon extension (GO:0030516)	0.0305975	5	2	GO
Meiotic cohesin complex (GO:0030893)	0.0305975	5	2	GO
Nuclear meiotic cohesin complex (GO:0034991)	0.0305975	5	2	GO
Protein-arginine omega-N monomethyltransferase activity (GO:0035241)	0.0305975	5	2	GO
Peroxisome proliferator activated receptor binding (GO:0042975)	0.0305975	5	2	GO
Anoikis (GO:0043276)	0.0305975	5	2	GO
Histone H3-K4 dimethylation (GO:0044648)	0.0305975	5	2	GO
Clustering of voltage-gated sodium channels (GO:0045162)	0.0305975	5	2	GO
Regulation of lipid biosynthetic process (GO:0046890)	0.0305975	5	2	GO
Peripheral nervous system neuron development (GO:0048935)	0.0305975	5	2	GO
Musculoskeletal movement (GO:0050881)	0.0305975	5	2	GO
Exocyst localization (GO:0051601)	0.0305975	5	2	GO
D-glucose transmembrane transporter activity (GO:0055056)	0.0305975	5	2	GO
Neurofilament cytoskeleton organization (GO:0060052)	0.0305975	5	2	GO
Negative regulation of SMAD protein signal transduction (GO:0060392)	0.0305975	5	2	GO
Mesenchyme development (GO:0060485)	0.0305975	5	2	GO
Cadmium ion transmembrane transport (GO:0070574)	0.0305975	5	2	GO
Zinc ion import across plasma membrane (GO:0071578)	0.0305975	5	2	GO
Negative regulation of smoothened signaling pathway involved in dorsal/ventral neural tube patterning (GO:1901621)	0.0305975	5	2	GO
Positive regulation of cAMP-dependent protein kinase activity (GO:2000481)	0.0305975	5	2	GO
Regulation of glycogen biosynthetic process (GO:0005979)	0.0441299	6	2	GO
AMP binding (GO:0016208)	0.0441299	6	2	GO
Actin cortical patch (GO:0030479)	0.0441299	6	2	GO
Paranode region of axon (GO:0033270)	0.0441299	6	2	GO
Aggrephagy (GO:0035973)	0.0441299	6	2	GO
Positive regulation of embryonic development (GO:0040019)	0.0441299	6	2	GO
Positive regulation of circadian rhythm (GO:0042753)	0.0441299	6	2	GO
Macropinocytosis (GO:0044351)	0.0441299	6	2	GO
Macropinosome (GO:0044354)	0.0441299	6	2	GO
Regulation of myoblast differentiation (GO:0045661)	0.0441299	6	2	GO
ADP-ribose diphosphatase activity (GO:0047631)	0.0441299	6	2	GO
Mesenchymal cell differentiation (GO:0048762)	0.0441299	6	2	GO
Positive regulation of positive chemotaxis (GO:0050927)	0.0441299	6	2	GO
Phosphate ion homeostasis (GO:0055062)	0.0441299	6	2	GO
Self proteolysis (GO:0097264)	0.0441299	6	2	GO
Transcription preinitiation complex (GO:0097550)	0.0441299	6	2	GO
Histone H3-K4 monomethylation (GO:0097692)	0.0441299	6	2	GO
Regulation of synaptic vesicle cycle (GO:0098693)	0.0441299	6	2	GO
Cholinergic synapse (GO:0098981)	0.0441299	6	2	GO
Positive regulation of intracellular signal transduction (GO:1902533)	0.0441299	6	2	GO
Protein localization to nucleolus (GO:1902570)	0.0441299	6	2	GO
Late endosome to lysosome transport (GO:1902774)	0.0441299	6	2	GO
Negative regulation of leukocyte cell-cell adhesion (GO:1903038)	0.0441299	6	2	GO
Positive regulation of viral life cycle (GO:1903902)	0.0441299	6	2	GO
Positive regulation of endocytic recycling (GO:2001137)	0.0441299	6	2	GO
Protein C-linked glycosylation via 2'-alpha-mannosyl-L-tryptophan (GO:0018406)	0.000772593	4	3	GO
Axon hillock (GO:0043203)	0.0018469	5	3	GO
Phosphate-containing compound metabolic process (GO:0006796)	0.00353255	6	3	GO
Regulation of sodium ion transport (GO:0002028)	0.00591293	7	3	GO
Positive regulation of cAMP-mediated signaling (GO:0043950)	0.00591293	7	3	GO
Vagina development (GO:0060068)	0.00591293	7	3	GO
L-type voltage-gated calcium channel complex (GO:1990454)	0.00591293	7	3	GO
Leading edge membrane (GO:0031256)	0.00905025	8	3	GO
Positive regulation of superoxide anion generation (GO:0032930)	0.00905025	8	3	GO
Amyloid-beta clearance (GO:0097242)	0.00905025	8	3	GO
GDP-dissociation inhibitor activity (GO:0005092)	0.0129883	9	3	GO
Protein-arginine N-methyltransferase activity (GO:0016274)	0.0129883	9	3	GO
Guanyl-nucleotide exchange factor complex (GO:0032045)	0.0129883	9	3	GO
Axon development (GO:0061564)	0.0129883	9	3	GO
Regulation of ventricular cardiac muscle cell action potential (GO:0098911)	0.0129883	9	3	GO
Regulation of potassium ion transmembrane transport (GO:1901379)	0.0129883	9	3	GO
Startle response (GO:0001964)	0.0177549	10	3	GO
Acetylcholine-gated channel complex (GO:0005892)	0.0177549	10	3	GO
Secretion by cell (GO:0032940)	0.0177549	10	3	GO
Negative regulation of toll-like receptor signaling pathway (GO:0034122)	0.0177549	10	3	GO
Positive regulation of excitatory postsynaptic potential (GO:2000463)	0.0177549	10	3	GO
Natural killer cell differentiation (GO:0001779)	0.023364	11	3	GO
Positive regulation of histone acetylation (GO:0035066)	0.023364	11	3	GO
Ionotropic glutamate receptor binding (GO:0035255)	0.023364	11	3	GO
Protein localization to chromatin (GO:0071168)	0.023364	11	3	GO
TBP-class protein binding (GO:0017025)	0.029818	12	3	GO
Cell-substrate adhesion (GO:0031589)	0.029818	12	3	GO
Mammary gland alveolus development (GO:0060749)	0.029818	12	3	GO
Epithelial cell-cell adhesion (GO:0090136)	0.029818	12	3	GO
Four-way junction DNA binding (GO:0000400)	0.0371089	13	3	GO
Microtubule nucleation (GO:0007020)	0.0371089	13	3	GO
Surfactant homeostasis (GO:0043129)	0.0371089	13	3	GO
Phospholipid homeostasis (GO:0055091)	0.0371089	13	3	GO
High voltage-gated calcium channel activity (GO:0008331)	0.0452206	14	3	GO
Positive regulation of chondrocyte differentiation (GO:0032332)	0.0452206	14	3	GO
Histone methyltransferase activity (H3-K4 specific) (GO:0042800)	0.0452206	14	3	GO
Engulfment of apoptotic cell (GO:0043652)	0.0452206	14	3	GO
Muscle cell cellular homeostasis (GO:0046716)	0.0452206	14	3	GO
Regulation of cilium assembly (GO:1902017)	0.0452206	14	3	GO
Magnesium ion homeostasis (GO:0010960)	5.63854e-05	5	4	GO
Cellular response to nerve growth factor stimulus (GO:1990090)	0.000161255	6	4	GO
Establishment of epithelial cell polarity (GO:0090162)	0.00117416	9	4	GO
Protein phosphatase type 2A complex (GO:0000159)	0.00736617	14	4	GO
Lateral element (GO:0000800)	0.00736617	14	4	GO
Vesicle transport along microtubule (GO:0047496)	0.00736617	14	4	GO
Axon terminus (GO:0043679)	0.00958449	15	4	GO
Regulation of exocytosis (GO:0017157)	0.012195	16	4	GO
Protein kinase activator activity (GO:0030295)	0.012195	16	4	GO
Steroid hormone mediated signaling pathway (GO:0043401)	0.012195	16	4	GO
Neuron projection extension (GO:1990138)	0.012195	16	4	GO
Mannosyltransferase activity (GO:0000030)	0.0152199	17	4	GO
Insulin receptor binding (GO:0005158)	0.0152199	17	4	GO
3'-5' exonuclease activity (GO:0008408)	0.0152199	17	4	GO
Apoptotic cell clearance (GO:0043277)	0.0152199	17	4	GO
Neuromuscular process (GO:0050905)	0.0152199	17	4	GO
Pericentriolar material (GO:0000242)	0.018678	18	4	GO
Epidermal growth factor receptor binding (GO:0005154)	0.0225846	19	4	GO
Protein methylation (GO:0006479)	0.0225846	19	4	GO
Ubiquitin-like protein ligase binding (GO:0044389)	0.0225846	19	4	GO
Dynein light intermediate chain binding (GO:0051959)	0.0225846	19	4	GO
Lipid transporter activity (GO:0005319)	0.0269521	20	4	GO
Cellular response to epidermal growth factor stimulus (GO:0071364)	0.0269521	20	4	GO
Glycogen metabolic process (GO:0005977)	0.0317894	21	4	GO
G-protein beta-subunit binding (GO:0031681)	0.0317894	21	4	GO
Phosphatidylinositol-3,4-bisphosphate binding (GO:0043325)	0.0317894	21	4	GO
Histone acetyltransferase complex (GO:0000123)	0.0371024	22	4	GO
Replication fork (GO:0005657)	0.0371024	22	4	GO
Adherens junction organization (GO:0034332)	0.0371024	22	4	GO
DNA-templated transcription, initiation (GO:0006352)	0.042894	23	4	GO
Protein catabolic process (GO:0030163)	0.042894	23	4	GO
Negative regulation of TOR signaling (GO:0032007)	0.042894	23	4	GO
Gamma-tubulin binding (GO:0043015)	0.042894	23	4	GO
Positive regulation of glucose import (GO:0046326)	0.0491642	24	4	GO
Cellular response to ionizing radiation (GO:0071479)	0.0491642	24	4	GO
Voltage-gated calcium channel complex (GO:0005891)	0.00788085	22	5	GO
Phagocytosis, engulfment (GO:0006911)	0.00959233	23	5	GO
Positive regulation of axonogenesis (GO:0050772)	0.00959233	23	5	GO
MLL1 complex (GO:0071339)	0.00959233	23	5	GO
Nuclear inner membrane (GO:0005637)	0.0115429	24	5	GO
Calcium ion import (GO:0070509)	0.0115429	24	5	GO
Golgi cisterna membrane (GO:0032580)	0.0137466	25	5	GO
Trans-Golgi network membrane (GO:0032588)	0.0162165	26	5	GO
Chloride channel complex (GO:0034707)	0.0162165	26	5	GO
Negative regulation of catalytic activity (GO:0043086)	0.0162165	26	5	GO
Macroautophagy (GO:0016236)	0.0189647	27	5	GO
Mitotic spindle pole (GO:0097431)	0.0189647	27	5	GO
Negative regulation of cell cycle (GO:0045786)	0.0220021	28	5	GO
Protein kinase C binding (GO:0005080)	0.0253382	29	5	GO
Endosome to lysosome transport (GO:0008333)	0.0253382	29	5	GO
Protein kinase B signaling (GO:0043491)	0.0253382	29	5	GO
Neural tube development (GO:0021915)	0.0372177	32	5	GO
Binding of sperm to zona pellucida (GO:0007339)	0.0418208	33	5	GO
Positive regulation of epithelial to mesenchymal transition (GO:0010718)	0.0467521	34	5	GO
Integrin complex (GO:0008305)	0.00337284	26	6	GO
Positive regulation of blood vessel endothelial cell migration (GO:0043536)	0.00712115	30	6	GO
Epidermal growth factor receptor signaling pathway (GO:0007173)	0.00840078	31	6	GO
Keratinocyte differentiation (GO:0030216)	0.0132189	34	6	GO
Negative regulation of fat cell differentiation (GO:0045599)	0.0132189	34	6	GO
Extracellular ligand-gated ion channel activity (GO:0005230)	0.017339	36	6	GO
Neuron projection morphogenesis (GO:0048812)	0.017339	36	6	GO
Autophagosome assembly (GO:0000045)	0.031286	41	6	GO
Endosomal transport (GO:0016197)	0.031286	41	6	GO
Syntaxin binding (GO:0019905)	0.0347534	42	6	GO
Cerebral cortex development (GO:0021987)	0.0347534	42	6	GO
Autophagosome (GO:0005776)	0.038459	43	6	GO
Insulin receptor signaling pathway (GO:0008286)	0.038459	43	6	GO
Neurogenesis (GO:0022008)	0.0424069	44	6	GO
Activation of protein kinase activity (GO:0032147)	0.0466002	45	6	GO
Regulation of I-kappaB kinase/NF-kappaB signaling (GO:0043122)	9.29936e-05	20	7	GO
4 iron, 4 sulfur cluster binding (GO:0051539)	0.00178933	31	7	GO
Recycling endosome membrane (GO:0055038)	0.00262401	33	7	GO
Positive regulation of protein localization to plasma membrane (GO:1903078)	0.00439911	36	7	GO
Endocytic vesicle (GO:0030139)	0.00600671	38	7	GO
Iron-sulfur cluster binding (GO:0051536)	0.0169911	46	7	GO
Negative regulation of transforming growth factor beta receptor signaling pathway (GO:0030512)	0.0211353	48	7	GO
Cellular response to hypoxia (GO:0071456)	0.0259334	50	7	GO
Negative regulation of protein phosphorylation (GO:0001933)	0.0285904	51	7	GO
Cadherin binding (GO:0045296)	0.0314255	52	7	GO
Cellular response to insulin stimulus (GO:0032869)	0.0344429	53	7	GO
Molecular adaptor activity (GO:0060090)	0.0344429	53	7	GO
Neuropeptide signaling pathway (GO:0007218)	0.0376466	54	7	GO
Ruffle (GO:0001726)	0.0410398	55	7	GO
Chloride channel activity (GO:0005254)	0.000953736	36	8	GO
Phosphatase binding (GO:0019902)	0.00115507	37	8	GO
Protein N-terminus binding (GO:0047485)	0.0159385	56	8	GO
Exocytosis (GO:0006887)	0.0256049	61	8	GO
Neural tube closure (GO:0001843)	0.0330473	64	8	GO
Calcium channel activity (GO:0005262)	0.0387536	66	8	GO
Protease binding (GO:0002020)	0.0418392	67	8	GO
Positive regulation of peptidyl-serine phosphorylation (GO:0033138)	0.0484882	69	8	GO
Chloride transmembrane transport (GO:1902476)	0.00104538	45	9	GO
Chloride transport (GO:0006821)	0.00795232	60	9	GO
Transmembrane receptor protein tyrosine kinase activity (GO:0004714)	0.0415443	79	9	GO
Protein phosphatase regulator activity (GO:0019888)	1.57134e-06	27	10	GO
Beta-catenin binding (GO:0008013)	0.00211565	59	10	GO
Presynapse (GO:0098793)	0.0100071	73	10	GO
Small GTPase mediated signal transduction (GO:0007264)	0.0215339	82	10	GO
Voltage-gated ion channel activity (GO:0005244)	0.0232428	83	10	GO
Regulation of ion transmembrane transport (GO:0034765)	0.0250475	84	10	GO
Vesicle (GO:0031982)	0.0269507	85	10	GO
Regulation of phosphoprotein phosphatase activity (GO:0043666)	1.48019e-07	27	11	GO
Transmembrane receptor protein tyrosine kinase signaling pathway (GO:0007169)	0.0217133	94	11	GO
Regulation of membrane potential (GO:0042391)	0.00188736	78	12	GO
Protein homooligomerization (GO:0051260)	0.00392934	85	12	GO
Phosphatidylinositol binding (GO:0035091)	0.00745793	92	12	GO
Histone binding (GO:0042393)	0.0354563	114	12	GO
Lipid binding (GO:0008289)	0.0468712	119	12	GO
Basolateral plasma membrane (GO:0016323)	0.0185539	116	13	GO
Transcription corepressor activity (GO:0003714)	0.00998447	119	14	GO
Protein dephosphorylation (GO:0006470)	0.0258643	134	14	GO
Postsynaptic density (GO:0014069)	0.00351392	117	15	GO
Nervous system development (GO:0007399)	0.0275189	148	15	GO
Transmembrane signaling receptor activity (GO:0004888)	0.0472803	159	15	GO
Endocytosis (GO:0006897)	0.0134094	148	16	GO
Actin filament binding (GO:0051015)	0.0189538	154	16	GO
Ion channel activity (GO:0005216)	0.0247889	159	16	GO
Apoptotic process (GO:0006915)	0.026102	160	16	GO
Transferase activity, transferring glycosyl groups (GO:0016757)	0.044166	171	16	GO
Microtubule (GO:0005874)	0.0181109	166	17	GO
GTPase activator activity (GO:0005096)	0.0377525	181	17	GO
Small GTPase binding (GO:0031267)	0.017248	178	18	GO
Axon (GO:0030424)	0.0201064	181	18	GO
Guanyl-nucleotide exchange factor activity (GO:0005085)	0.0076091	176	19	GO
Neuron projection (GO:0043005)	0.0119669	184	19	GO
Dendrite (GO:0030425)	0.015569	189	19	GO
Transcription factor binding (GO:0008134)	0.0276697	201	19	GO
Cell migration (GO:0016477)	0.00309997	174	20	GO
Cell projection (GO:0042995)	0.00192775	179	21	GO
Regulation of catalytic activity (GO:0050790)	0.00395417	190	21	GO
Cytoplasmic vesicle (GO:0031410)	0.0327549	246	22	GO
Enzyme binding (GO:0019899)	0.00804482	228	23	GO
Multicellular organism development (GO:0007275)	0.0488262	271	23	GO
Ion transport (GO:0006811)	0.0391154	379	31	GO
Cell adhesion (GO:0007155)	0.000287567	295	33	GO
Negative regulation of transcription, DNA-templated (GO:0045892)	0.0159724	394	34	GO
Cytoskeleton (GO:0005856)	0.0129411	402	35	GO
Positive regulation of transcription, DNA-templated (GO:0045893)	0.0229875	477	39	GO
Calcium ion binding (GO:0005509)	0.0331046	549	43	GO
Transmembrane transport (GO:0055085)	0.00417685	496	44	GO
Integral component of plasma membrane (GO:0005887)	0.0419729	679	51	GO
Golgi apparatus (GO:0005794)	0.0347981	731	55	GO
Intracellular membrane-bounded organelle (GO:0043231)	0.000998431	679	60	GO
Transferase activity (GO:0016740)	0.0244223	851	64	GO
Nucleotide binding (GO:0000166)	0.0176801	1079	80	GO
ATP binding (GO:0005524)	0.0387729	1152	82	GO
Protein binding (GO:0005515)	0.0211886	2667	180	GO
Plasma membrane (GO:0005886)	0.0269586	2945	196	GO
Cytoplasm (GO:0005737)	0.00868066	3487	235	GO
Cell Physiological Phenomena (D002468)	0.0201567	4	2	MESH
Desmin (D003893)	0.0201567	4	2	MESH
Metallothionein (D008668)	0.0201567	4	2	MESH
Receptors, Interleukin-4 (D019948)	0.0201567	4	2	MESH
Omega-Conotoxin GVIA (D020866)	0.0201567	4	2	MESH
Adrenergic beta-Agonists (D000318)	0.0322583	5	2	MESH
Ferritins (D005293)	0.0322583	5	2	MESH
Keratan Sulfate (D007632)	0.0322583	5	2	MESH
Palmitoyl Coenzyme A (D010171)	0.0322583	5	2	MESH
Platelet Aggregation (D010974)	0.0322583	5	2	MESH
Superovulation (D013480)	0.0322583	5	2	MESH
Trenbolone Acetate (D014204)	0.0322583	5	2	MESH
Tropomyosin (D014335)	0.0322583	5	2	MESH
Weight-Bearing (D016474)	0.0322583	5	2	MESH
Monocrotaline (D016686)	0.0322583	5	2	MESH
Receptors, Metabotropic Glutamate (D018094)	0.0322583	5	2	MESH
GTP-Binding Protein alpha Subunits, Gs (D019205)	0.0322583	5	2	MESH
Collagen Type X (D024121)	0.0322583	5	2	MESH
CD11b Antigen (D039481)	0.0322583	5	2	MESH
Peroxisome Proliferator-Activated Receptors (D047492)	0.0322583	5	2	MESH
Glucose Transporter Type 3 (D051274)	0.0322583	5	2	MESH
Transforming Growth Factor beta2 (D053781)	0.0322583	5	2	MESH
Hemodynamics (D006439)	0.0464732	6	2	MESH
Transglutaminases (D011503)	0.0464732	6	2	MESH
Zymosan (D015054)	0.0464732	6	2	MESH
3',5'-Cyclic-AMP Phosphodiesterases (D015105)	0.0464732	6	2	MESH
Neprilysin (D015260)	0.0464732	6	2	MESH
Electric Impedance (D017097)	0.0464732	6	2	MESH
Calcium Channels, N-Type (D020864)	0.0464732	6	2	MESH
MAP Kinase Kinase 1 (D048369)	0.0464732	6	2	MESH
Receptors, Scavenger (D051116)	0.0464732	6	2	MESH
Glucose Transporter Type 4 (D051275)	0.0464732	6	2	MESH
N-Ethylmaleimide-Sensitive Proteins (D052066)	0.0464732	6	2	MESH
Versicans (D053675)	0.0464732	6	2	MESH
Mitogen-Activated Protein Kinase Phosphatases (D054639)	0.0464732	6	2	MESH
Anabolic Agents (D045930)	0.00200423	5	3	MESH
Large-Conductance Calcium-Activated Potassium Channels (D051036)	0.00200423	5	3	MESH
Matrix Metalloproteinase 3 (D019278)	0.00382854	6	3	MESH
PPAR delta (D047494)	0.00382854	6	3	MESH
Receptors, Androgen (D011944)	0.00640016	7	3	MESH
MAP Kinase Kinase Kinase 5 (D048848)	0.00978354	8	3	MESH
Calcium Channels, T-Type (D020747)	0.0140229	9	3	MESH
Caenorhabditis elegans Proteins (D029742)	0.0140229	9	3	MESH
DNA-Directed DNA Polymerase (D004259)	0.0191452	10	3	MESH
Chromogranins (D002864)	0.0251623	11	3	MESH
Estrogen Antagonists (D004965)	0.0251623	11	3	MESH
Intercellular Adhesion Molecule-1 (D018799)	0.0251623	11	3	MESH
Oxidants (D016877)	0.0320733	12	3	MESH
Glucose Transporter Type 1 (D051272)	0.0320733	12	3	MESH
DNA Fragmentation (D053938)	0.0320733	12	3	MESH
Egg Proteins (D004527)	0.0398667	13	3	MESH
Calcineurin (D019703)	0.0398667	13	3	MESH
Inhibitory Concentration 50 (D020128)	0.0398667	13	3	MESH
Single-Strand Specific DNA and RNA Endonucleases (D015719)	0.00130473	9	4	MESH
Osteogenesis (D010012)	0.00609505	13	4	MESH
Protein Phosphatase 1 (D054645)	0.0081303	14	4	MESH
Calcium Channel Blockers (D002121)	0.0105647	15	4	MESH
Culture Media, Serum-Free (D016895)	0.0105647	15	4	MESH
Glucose Transport Proteins, Facilitative (D051246)	0.0167322	17	4	MESH
Mitogen-Activated Protein Kinase Kinases (D020929)	0.0247639	19	4	MESH
Estrogens (D004967)	0.0295146	20	4	MESH
Fatty Acids, Unsaturated (D005231)	0.034767	21	4	MESH
Cation Transport Proteins (D027682)	0.034767	21	4	MESH
Myosins (D009218)	0.0405257	22	4	MESH
Aromatase (D001141)	0.046792	23	4	MESH
Copper (D003300)	0.0281951	29	5	MESH
Antibody Specificity (D000918)	0.0365565	31	5	MESH
Adenylyl Cyclases (D000262)	0.0462915	33	5	MESH
Collagen Type II (D024043)	0.0112105	32	6	MESH
Phosphoprotein Phosphatases (D010749)	0.0196506	36	6	MESH
Lectins, C-Type (D037181)	0.0282702	39	6	MESH
Receptors, Immunologic (D011971)	0.0352172	41	6	MESH
Transforming Growth Factor beta1 (D053773)	0.0475446	44	6	MESH
RNA Splicing (D012326)	0.00807508	39	7	MESH
Reproduction (D012098)	0.0155073	44	7	MESH
Antimicrobial Cationic Peptides (D023181)	1.72679e-05	21	8	MESH
Proto-Oncogene Proteins (D011518)	0.0445294	66	8	MESH
Blood Proteins (D001798)	0.000902568	43	9	MESH
Genes, Reporter (D017930)	0.0224842	69	9	MESH
Hydrogen Peroxide (D006861)	0.00210381	67	11	MESH
Cell Survival (D002470)	0.0242561	93	11	MESH
Amino Acid Motifs (D020816)	0.00048131	135	19	MESH
RNA (D012313)	0.0323475	199	19	MESH
Nerve Tissue Proteins (D009419)	0.0046784	212	23	MESH
Calcium (D002118)	0.0105588	240	24	MESH
Tissue Distribution (D014018)	0.0160307	249	24	MESH
Proteins (D011506)	0.0218637	283	26	MESH
Carrier Proteins (D002352)	0.0124961	296	28	MESH
Membrane Proteins (D008565)	0.00257532	352	35	MESH
Protein Structure, Tertiary (D017434)	0.0173229	441	38	MESH
Y Chromosome (D014998)	0.00477388	14124	871	MESH
Genome, Human (D015894)	0.00488863	14125	871	MESH
Synteny (D026801)	0.00488863	14125	871	MESH
Genome (D016678)	0.000463908	14220	880	MESH
Circadian rhythm (bta04710)	0.0449281	24	4	KEGG
Ferroptosis (bta04216)	0.0333344	32	5	KEGG
Vasopressin-regulated water reabsorption (bta04962)	0.0468018	35	5	KEGG
Endocrine and other factor-regulated calcium reabsorption (bta04961)	0.0162884	47	7	KEGG
Cortisol synthesis and secretion (bta04927)	0.0457923	58	7	KEGG
Adipocytokine signaling pathway (bta04920)	0.0495255	59	7	KEGG
Ovarian steroidogenesis (bta04913)	0.0120761	55	8	KEGG
Mitophagy - animal (bta04137)	0.0217386	61	8	KEGG
Fc epsilon RI signaling pathway (bta04664)	0.00649678	60	9	KEGG
Cardiac muscle contraction (bta04260)	0.0241766	74	9	KEGG
TGF-beta signaling pathway (bta04350)	0.0304191	77	9	KEGG
GABAergic synapse (bta04727)	0.0351578	79	9	KEGG
Fc gamma R-mediated phagocytosis (bta04666)	0.0257385	87	10	KEGG
HIF-1 signaling pathway (bta04066)	0.0436425	95	10	KEGG
Long-term depression (bta04730)	0.00018761	54	11	KEGG
GnRH signaling pathway (bta04912)	0.00492168	79	11	KEGG
FoxO signaling pathway (bta04068)	0.0485661	110	11	KEGG
Glucagon signaling pathway (bta04922)	0.00300103	85	12	KEGG
AMPK signaling pathway (bta04152)	0.00597568	104	13	KEGG
Sphingolipid signaling pathway (bta04071)	0.00819137	108	13	KEGG
Oxytocin signaling pathway (bta04921)	0.0484973	137	13	KEGG
Autophagy - animal (bta04140)	0.00812667	120	14	KEGG
Glutamatergic synapse (bta04724)	0.000835415	105	15	KEGG
Thyroid hormone signaling pathway (bta04919)	0.00101978	107	15	KEGG
Dopaminergic synapse (bta04728)	0.00253823	117	15	KEGG
Axon guidance (bta04360)	0.0429958	162	15	KEGG
Phospholipase D signaling pathway (bta04072)	0.00138886	133	17	KEGG
Adrenergic signaling in cardiomyocytes (bta04261)	0.000422144	131	18	KEGG
Hippo signaling pathway (bta04390)	0.000945019	140	18	KEGG
Ras signaling pathway (bta04014)	0.0234128	204	19	KEGG
Calcium signaling pathway (bta04020)	0.027983	208	19	KEGG
PI3K-Akt signaling pathway (bta04151)	0.0296527	295	25	KEGG
MAPK signaling pathway (bta04010)	0.000517126	253	28	KEGG
Formyl peptide receptor-related (IPR000826)	0.0185838	4	2	InterPro
Alpha-catenin (IPR001033)	0.0185838	4	2	InterPro
CNNM, transmembrane domain (IPR002550)	0.0185838	4	2	InterPro
EYA domain (IPR006545)	0.0185838	4	2	InterPro
Phosphatidylethanolamine-binding protein (IPR008914)	0.0185838	4	2	InterPro
UAA transporter (IPR013657)	0.0185838	4	2	InterPro
Phospholipase D-like domain (IPR025202)	0.0185838	4	2	InterPro
Eyes absent family (IPR028472)	0.0185838	4	2	InterPro
PEBP-like superfamily (IPR036610)	0.0185838	4	2	InterPro
EYA domain superfamily (IPR038102)	0.0185838	4	2	InterPro
Cytosolic phospholipases A2, C2-domain (IPR040723)	0.0185838	4	2	InterPro
Regulator of G-protein signalling, DHEX domain (IPR040759)	0.0185838	4	2	InterPro
EYA domain, metazoan (IPR042577)	0.0185838	4	2	InterPro
Solute carrier family 13 (IPR001898)	0.0297914	5	2	InterPro
Dipeptidylpeptidase IV, N-terminal domain (IPR002469)	0.0297914	5	2	InterPro
Lysophospholipase, catalytic domain (IPR002642)	0.0297914	5	2	InterPro
Sodium/potassium/calcium exchanger (IPR004481)	0.0297914	5	2	InterPro
Epithelial sodium channel, chordates (IPR004724)	0.0297914	5	2	InterPro
Vinculin/alpha-catenin (IPR006077)	0.0297914	5	2	InterPro
VPS10 (IPR006581)	0.0297914	5	2	InterPro
Calcium-dependent secretion activator domain (IPR010439)	0.0297914	5	2	InterPro
Dimeric alpha-beta barrel (IPR011008)	0.0297914	5	2	InterPro
DNA recombination and repair protein, RecA-like (IPR016467)	0.0297914	5	2	InterPro
Dedicator of cytokinesis C/D, N-terminal (IPR021816)	0.0297914	5	2	InterPro
EH domain-containing protein, N-terminal (IPR031692)	0.0297914	5	2	InterPro
Sortilin, C-terminal (IPR031777)	0.0297914	5	2	InterPro
Sortilin, N-terminal (IPR031778)	0.0297914	5	2	InterPro
Rad51/DMC1/RadA (IPR033925)	0.0297914	5	2	InterPro
Phosphatidylethanolamine-binding protein, eukaryotic (IPR035810)	0.0297914	5	2	InterPro
Dipeptidylpeptidase IV, N-terminal domain superfamily (IPR038554)	0.0297914	5	2	InterPro
Alpha-2-macroglobulin, TED domain (IPR041813)	0.0297914	5	2	InterPro
Cytosolic phospholipase A2, C2 domain (IPR041847)	0.0297914	5	2	InterPro
Metallothionein, vertebrate (IPR000006)	0.0429912	6	2	InterPro
Clathrin, heavy chain/VPS, 7-fold repeat (IPR000547)	0.0429912	6	2	InterPro
Membrane-associated, eicosanoid/glutathione metabolism (MAPEG) protein (IPR001129)	0.0429912	6	2	InterPro
PBX (IPR005542)	0.0429912	6	2	InterPro
Exocyst complex component EXOC3/Sec6 (IPR010326)	0.0429912	6	2	InterPro
Integrin beta subunit, cytoplasmic domain (IPR014836)	0.0429912	6	2	InterPro
Voltage-dependent calcium channel, alpha-1 subunit, IQ domain (IPR014873)	0.0429912	6	2	InterPro
Epithelial sodium channel, conserved site (IPR020903)	0.0429912	6	2	InterPro
Serine aminopeptidase, S33 (IPR022742)	0.0429912	6	2	InterPro
Membrane associated eicosanoid/glutathione metabolism-like domain superfamily (IPR023352)	0.0429912	6	2	InterPro
Voltage-dependent L-type calcium channel, IQ-associated domain (IPR031649)	0.0429912	6	2	InterPro
Dpy-19/Dpy-19-like (IPR018732)	0.0007409	4	3	InterPro
Creatinase/Aminopeptidase P/Spt16, N-terminal (IPR029149)	0.0007409	4	3	InterPro
Anoctamin, dimerisation domain (IPR032394)	0.00339196	6	3	InterPro
Alpha-catenin/vinculin-like superfamily (IPR036723)	0.00568118	7	3	InterPro
Peptidase M24 (IPR000994)	0.00870099	8	3	InterPro
Creatinase/aminopeptidase-like (IPR036005)	0.00870099	8	3	InterPro
Anoctamin (IPR007632)	0.0124948	9	3	InterPro
Dedicator of cytokinesis, C-terminal, lobe A (IPR043161)	0.0124948	9	3	InterPro
Lipid-binding serum glycoprotein, C-terminal (IPR001124)	0.0170909	10	3	InterPro
Alpha-macroglobulin, receptor-binding (IPR009048)	0.0170909	10	3	InterPro
Dedicator of cytokinesis, C-terminal (IPR010703)	0.0170909	10	3	InterPro
Alpha-macroglobulin-like, TED domain (IPR011626)	0.0170909	10	3	InterPro
Dedicator of cytokinesis (IPR026791)	0.0170909	10	3	InterPro
DHR-1 domain (IPR027007)	0.0170909	10	3	InterPro
DHR-2 domain (IPR027357)	0.0170909	10	3	InterPro
Alpha-macroglobulin, receptor-binding domain superfamily (IPR036595)	0.0170909	10	3	InterPro
Dedicator of cytokinesis, C-terminal, lobe C (IPR043162)	0.0170909	10	3	InterPro
Pentraxin-related (IPR001759)	0.0225041	11	3	InterPro
Trypsin Inhibitor-like, cysteine rich domain (IPR002919)	0.0225041	11	3	InterPro
FERM adjacent (FA) (IPR014847)	0.028738	12	3	InterPro
Uncharacterised domain, cysteine-rich (IPR014853)	0.028738	12	3	InterPro
Serine protease inhibitor-like superfamily (IPR036084)	0.028738	12	3	InterPro
Dynein heavy chain 3, AAA+ lid domain (IPR041589)	0.028738	12	3	InterPro
Peptidase C2, calpain, catalytic domain (IPR001300)	0.0357866	13	3	InterPro
Dynein heavy chain, AAA 5 extension domain (IPR041466)	0.0357866	13	3	InterPro
Dynein heavy chain, C-terminal domain, barrel region (IPR043160)	0.0357866	13	3	InterPro
Ezrin/radixin/moesin-like (IPR000798)	0.0436354	14	3	InterPro
Von Willebrand factor, type D domain (IPR001846)	0.0436354	14	3	InterPro
Dynein heavy chain, AAA module D4 (IPR024317)	0.0436354	14	3	InterPro
Dynein heavy chain, coiled coil stalk (IPR024743)	0.0436354	14	3	InterPro
Dynein heavy chain, hydrolytic ATP-binding dynein motor region (IPR035699)	0.0436354	14	3	InterPro
Dynein heavy chain, ATP-binding dynein motor region (IPR035706)	0.0436354	14	3	InterPro
Dynein heavy chain, domain 2, N-terminal (IPR042222)	0.0436354	14	3	InterPro
Dynein heavy chain, AAA1 domain, small subdomain (IPR043157)	0.0436354	14	3	InterPro
Tyrosine-protein kinase, receptor class II, conserved site (IPR002011)	0.00177071	10	4	InterPro
GRAM domain (IPR004182)	0.00700758	14	4	InterPro
Acyl transferase/acyl hydrolase/lysophospholipase (IPR016035)	0.00700758	14	4	InterPro
ABC transporter A (IPR026082)	0.00700758	14	4	InterPro
Dynamin-type guanine nucleotide-binding (G) domain (IPR030381)	0.00700758	14	4	InterPro
CBS domain (IPR000644)	0.00912389	15	4	InterPro
Dynamin superfamily (IPR022812)	0.00912389	15	4	InterPro
Integrin alpha chain, C-terminal cytoplasmic region, conserved site (IPR018184)	0.0116166	16	4	InterPro
TGF-beta, propeptide (IPR001111)	0.0145074	17	4	InterPro
Gamma-aminobutyric acid A receptor/Glycine receptor alpha (IPR006028)	0.0145074	17	4	InterPro
Integrin alpha chain (IPR000413)	0.017815	18	4	InterPro
Integrin alpha-2 (IPR013649)	0.017815	18	4	InterPro
G-protein gamma-like domain (IPR015898)	0.017815	18	4	InterPro
G-protein gamma-like domain superfamily (IPR036284)	0.017815	18	4	InterPro
Integrin alpha beta-propellor (IPR013519)	0.021555	19	4	InterPro
Integrin alpha, N-terminal (IPR028994)	0.021555	19	4	InterPro
DEP domain (IPR000591)	0.0257398	20	4	InterPro
PWWP domain (IPR000313)	0.0303789	21	4	InterPro
FG-GAP repeat (IPR013517)	0.0303789	21	4	InterPro
Glycosyltransferase 2-like (IPR001173)	0.0470714	24	4	InterPro
Disintegrin, conserved site (IPR018358)	0.0029307	18	5	InterPro
RGS, subdomain 1/3 (IPR024066)	0.00602393	21	5	InterPro
FERM conserved site (IPR019747)	0.00743029	22	5	InterPro
FERM, N-terminal (IPR018979)	0.0108976	24	5	InterPro
FERM, C-terminal PH-like domain (IPR018980)	0.0129868	25	5	InterPro
PAS domain (IPR000014)	0.0312422	31	5	InterPro
PAS domain superfamily (IPR035965)	0.0312422	31	5	InterPro
Bactericidal permeability-increasing protein, alpha/beta domain superfamily (IPR017943)	0.000118199	15	6	InterPro
Lipid-binding serum glycoprotein, N-terminal (IPR017942)	0.000179874	16	6	InterPro
Integrin domain superfamily (IPR032695)	0.00254082	25	6	InterPro
Cyclic nucleotide-binding domain (IPR000595)	0.0107142	33	6	InterPro
Neurotransmitter-gated ion-channel transmembrane domain (IPR006029)	0.0107142	33	6	InterPro
Neurotransmitter-gated ion-channel, conserved site (IPR018000)	0.0107142	33	6	InterPro
Neurotransmitter-gated ion-channel ligand-binding domain (IPR006202)	0.0123884	34	6	InterPro
Neurotransmitter-gated ion-channel transmembrane domain superfamily (IPR036719)	0.0123884	34	6	InterPro
Neurotransmitter-gated ion-channel (IPR006201)	0.0142381	35	6	InterPro
Neurotransmitter-gated ion-channel ligand-binding domain superfamily (IPR036734)	0.0142381	35	6	InterPro
PTP type protein phosphatase (IPR000242)	0.0162717	36	6	InterPro
RGS domain (IPR016137)	0.0162717	36	6	InterPro
RmlC-like jelly roll fold (IPR014710)	0.0235525	39	6	InterPro
RGS domain superfamily (IPR036305)	0.0235525	39	6	InterPro
FERM central domain (IPR019748)	0.0362606	43	6	InterPro
Phox homology (IPR001683)	0.0439941	45	6	InterPro
FERM/acyl-CoA-binding protein superfamily (IPR014352)	0.0439941	45	6	InterPro
Reprolysin domain, adamalysin-type (IPR034027)	0.000230839	23	7	InterPro
Disintegrin domain (IPR001762)	0.000408817	25	7	InterPro
Disintegrin domain superfamily (IPR036436)	0.000408817	25	7	InterPro
ADAM, cysteine-rich domain (IPR006586)	0.00108352	29	7	InterPro
Natural killer cell receptor-like, C-type lectin-like domain (IPR033992)	0.0016498	31	7	InterPro
PTB/PI domain (IPR006020)	0.00556579	38	7	InterPro
FERM domain (IPR000299)	0.0110667	43	7	InterPro
WW domain superfamily (IPR036020)	0.0110667	43	7	InterPro
FERM superfamily, second domain (IPR035963)	0.0141067	45	7	InterPro
Band 4.1 domain (IPR019749)	0.0158314	46	7	InterPro
AGC-kinase, C-terminal (IPR000961)	0.0218942	49	7	InterPro
Protein-tyrosine phosphatase, catalytic (IPR003595)	0.0418611	56	7	InterPro
F-box domain (IPR001810)	0.0492054	58	7	InterPro
Cyclic nucleotide-binding-like (IPR018490)	0.0010544	37	8	InterPro
WW domain (IPR001202)	0.00515069	47	8	InterPro
Thrombospondin type-1 (TSP1) repeat (IPR000884)	0.0217176	60	8	InterPro
Thrombospondin type-1 (TSP1) repeat superfamily (IPR036383)	0.0217176	60	8	InterPro
Voltage-dependent channel domain superfamily (IPR027359)	0.0237718	61	8	InterPro
Dbl homology (DH) domain (IPR000219)	0.0333497	65	8	InterPro
Dbl homology (DH) domain superfamily (IPR035899)	0.0361014	66	8	InterPro
Immunoglobulin/major histocompatibility complex, conserved site (IPR003006)	0.000250574	38	9	InterPro
Peptidase M12B, propeptide (IPR002870)	0.000556453	42	9	InterPro
Peptidase M12B, ADAM/reprolysin (IPR001590)	0.000946212	45	9	InterPro
Von Willebrand factor, type A (IPR002035)	0.0147087	67	9	InterPro
Tyrosine-protein kinase, catalytic domain (IPR020635)	0.0266331	74	9	InterPro
Metallopeptidase, catalytic domain superfamily (IPR024079)	0.0412642	80	9	InterPro
Sterile alpha motif domain (IPR001660)	0.0213147	83	10	InterPro
IQ motif, EF-hand binding site (IPR000048)	0.00565231	79	11	InterPro
Nucleotide-diphospho-sugar transferases (IPR029044)	0.00683095	81	11	InterPro
Von Willebrand factor A-like domain superfamily (IPR036465)	0.0125234	88	11	InterPro
Fibronectin type III (IPR003961)	0.0473594	175	16	InterPro
Ubiquitin-like domain superfamily (IPR029071)	0.0208321	171	17	InterPro
EGF-like domain (IPR000742)	0.0391587	226	20	InterPro
Pleckstrin homology domain (IPR001849)	0.011221	238	23	InterPro
Armadillo-type fold (IPR016024)	0.0453382	316	26	InterPro
Protein kinase, ATP binding site (IPR017441)	0.0488265	333	27	InterPro
PH-like domain superfamily (IPR011993)	1.58758e-05	364	42	InterPro
Immunoglobulin-like fold (IPR013783)	0.0160452	693	54	InterPro
P-loop containing nucleoside triphosphate hydrolase (IPR027417)	0.00525437	770	62	InterPro

## Sheet: Jersey
Supplementary Table 3. Gene pathway analysis of bull fertility in Jersey cattle
Pathway	Pvalue	Total Genes	Significant Genes	Database
Lysine N-acetyltransferase activity, acting on acetyl phosphate as donor (GO:0004468)	0.00337509	4	2	GO
H3 histone acetyltransferase activity (GO:0010484)	0.00337509	4	2	GO
Histone dephosphorylation (GO:0016576)	0.00337509	4	2	GO
Erythrocyte maturation (GO:0043249)	0.00337509	4	2	GO
Bronchiole development (GO:0060435)	0.00337509	4	2	GO
Positive regulation of cell cycle G1/S phase transition (GO:1902808)	0.00337509	4	2	GO
Acetyl-CoA metabolic process (GO:0006084)	0.00553555	5	2	GO
Sodium:bicarbonate symporter activity (GO:0008510)	0.00553555	5	2	GO
Nucleoside triphosphate biosynthetic process (GO:0009142)	0.00553555	5	2	GO
Peptidyl-lysine acetylation (GO:0018394)	0.00553555	5	2	GO
Pentose-phosphate shunt (GO:0006098)	0.00817133	6	2	GO
Response to acidic pH (GO:0010447)	0.00817133	6	2	GO
Internal peptidyl-lysine acetylation (GO:0018393)	0.00817133	6	2	GO
Cerebral cortex radially oriented cell migration (GO:0021799)	0.00817133	6	2	GO
Peptide-lysine-N-acetyltransferase activity (GO:0061733)	0.00817133	6	2	GO
Adenylate kinase activity (GO:0004017)	0.0112584	7	2	GO
T-tubule organization (GO:0033292)	0.0112584	7	2	GO
Wound healing, spreading of epidermal cells (GO:0035313)	0.0112584	7	2	GO
Nucleoside monophosphate phosphorylation (GO:0046940)	0.0112584	7	2	GO
Negative regulation of phagocytosis (GO:0050765)	0.0112584	7	2	GO
Craniofacial suture morphogenesis (GO:0097094)	0.0112584	7	2	GO
Plasma membrane repair (GO:0001778)	0.0147735	8	2	GO
Macrophage activation involved in immune response (GO:0002281)	0.0147735	8	2	GO
Inorganic anion exchanger activity (GO:0005452)	0.0147735	8	2	GO
Poly(A)+ mRNA export from nucleus (GO:0016973)	0.0147735	8	2	GO
Reelin-mediated signaling pathway (GO:0038026)	0.0147735	8	2	GO
Apical protein localization (GO:0045176)	0.0147735	8	2	GO
Leukocyte migration (GO:0050900)	0.0147735	8	2	GO
Protein acetylation (GO:0006473)	0.0186943	9	2	GO
Cellular sodium ion homeostasis (GO:0006883)	0.0186943	9	2	GO
Anion transmembrane transporter activity (GO:0008509)	0.0186943	9	2	GO
Regulation of protein kinase A signaling (GO:0010738)	0.0186943	9	2	GO
Sodium:proton antiporter activity (GO:0015385)	0.0186943	9	2	GO
Nucleobase-containing compound kinase activity (GO:0019205)	0.0186943	9	2	GO
Response to muscle stretch (GO:0035994)	0.0186943	9	2	GO
Negative regulation of gene expression, epigenetic (GO:0045814)	0.0186943	9	2	GO
Presynaptic active zone cytoplasmic component (GO:0098831)	0.0186943	9	2	GO
Negative regulation of cell-matrix adhesion (GO:0001953)	0.0229994	10	2	GO
Response to mechanical stimulus (GO:0009612)	0.0229994	10	2	GO
Synaptic vesicle priming (GO:0016082)	0.0229994	10	2	GO
DNA damage response, signal transduction by p53 class mediator (GO:0030330)	0.0229994	10	2	GO
Positive regulation of chondrocyte differentiation (GO:0032332)	0.0229994	10	2	GO
Dendrite self-avoidance (GO:0070593)	0.0229994	10	2	GO
Nucleoside diphosphate kinase activity (GO:0004550)	0.0276681	11	2	GO
Nucleoside diphosphate phosphorylation (GO:0006165)	0.0276681	11	2	GO
Phototransduction (GO:0007602)	0.0276681	11	2	GO
Cation binding (GO:0043169)	0.0276681	11	2	GO
Sodium ion import across plasma membrane (GO:0098719)	0.0276681	11	2	GO
Ceramide metabolic process (GO:0006672)	0.0326803	12	2	GO
Solute:proton antiporter activity (GO:0015299)	0.0326803	12	2	GO
I band (GO:0031674)	0.0326803	12	2	GO
Intraciliary retrograde transport (GO:0035721)	0.0326803	12	2	GO
TRNA aminoacylation (GO:0043039)	0.0326803	12	2	GO
Cell-cell adhesion mediator activity (GO:0098632)	0.0326803	12	2	GO
Phospholipase A2 activity (consuming 1,2-dipalmitoylphosphatidylcholine) (GO:0102567)	0.0326803	12	2	GO
Phospholipase A2 activity consuming 1,2-dioleoylphosphatidylethanolamine) (GO:0102568)	0.0326803	12	2	GO
Positive regulation of TORC1 signaling (GO:1904263)	0.0326803	12	2	GO
Acyl-CoA metabolic process (GO:0006637)	0.0380169	13	2	GO
Acetyltransferase activity (GO:0016407)	0.0380169	13	2	GO
Ventricular system development (GO:0021591)	0.0380169	13	2	GO
Calcium channel complex (GO:0034704)	0.0380169	13	2	GO
Calcium-dependent phospholipase A2 activity (GO:0047498)	0.0380169	13	2	GO
Establishment of planar polarity (GO:0001736)	0.0436594	14	2	GO
DNA methylation (GO:0006306)	0.0436594	14	2	GO
Regulation of pH (GO:0006885)	0.0436594	14	2	GO
Vesicle fusion (GO:0006906)	0.0436594	14	2	GO
High voltage-gated calcium channel activity (GO:0008331)	0.0436594	14	2	GO
Bicarbonate transport (GO:0015701)	0.0436594	14	2	GO
Ankyrin binding (GO:0030506)	0.0436594	14	2	GO
Spectrin binding (GO:0030507)	0.0436594	14	2	GO
Positive regulation of exocytosis (GO:0045921)	0.0436594	14	2	GO
MRNA 5'-UTR binding (GO:0048027)	0.0436594	14	2	GO
Detection of light stimulus involved in visual perception (GO:0050908)	0.0436594	14	2	GO
Superoxide metabolic process (GO:0006801)	0.04959	15	2	GO
Inorganic anion transport (GO:0015698)	0.04959	15	2	GO
T-tubule (GO:0030315)	0.04959	15	2	GO
Cell adhesion mediated by integrin (GO:0033627)	0.04959	15	2	GO
Regulation of peptidase activity (GO:0052547)	0.04959	15	2	GO
14-3-3 protein binding (GO:0071889)	0.04959	15	2	GO
Trace-amine receptor activity (GO:0001594)	0.000134403	5	3	GO
Collagen catabolic process (GO:0030574)	0.00511015	15	3	GO
Histone acetyltransferase activity (GO:0004402)	0.0101349	19	3	GO
Plasma membrane organization (GO:0007009)	0.0101349	19	3	GO
Actin filament bundle assembly (GO:0051017)	0.0101349	19	3	GO
Membrane fusion (GO:0061025)	0.017256	23	3	GO
Calcium ion import (GO:0070509)	0.017256	23	3	GO
Neutrophil chemotaxis (GO:0030593)	0.019376	24	3	GO
Lung alveolus development (GO:0048286)	0.0216334	25	3	GO
Antiporter activity (GO:0015297)	0.0292298	28	3	GO
Protein homotetramerization (GO:0051289)	0.0292298	28	3	GO
Mitochondrial intermembrane space (GO:0005758)	0.0320356	29	3	GO
Phosphatidylinositol-3-phosphate binding (GO:0032266)	0.0320356	29	3	GO
Inner ear morphogenesis (GO:0042472)	0.034977	30	3	GO
Histone acetylation (GO:0016573)	0.038053	31	3	GO
Endocytic vesicle (GO:0030139)	0.038053	31	3	GO
Cellular response to UV (GO:0034644)	0.038053	31	3	GO
Histone H3 acetylation (GO:0043966)	0.038053	31	3	GO
Peptidase inhibitor activity (GO:0030414)	0.0446036	33	3	GO
Regulation of intracellular pH (GO:0051453)	0.000618176	17	4	GO
Negative regulation of protein phosphorylation (GO:0001933)	0.0211952	44	4	GO
Regulation of actin cytoskeleton organization (GO:0032956)	0.0211952	44	4	GO
Beta-catenin binding (GO:0008013)	0.0282032	48	4	GO
Protein import into nucleus (GO:0006606)	0.0386912	53	4	GO
SH3 domain binding (GO:0017124)	0.0386912	53	4	GO
Anion transmembrane transport (GO:0098656)	0.00291737	41	5	GO
Transforming growth factor beta receptor signaling pathway (GO:0007179)	0.00581309	48	5	GO
Modulation of chemical synaptic transmission (GO:0050804)	0.00883807	53	5	GO
Sodium ion transport (GO:0006814)	0.0137236	59	5	GO
Regulation of GTPase activity (GO:0043087)	0.017833	63	5	GO
Regulation of membrane potential (GO:0042391)	0.0240163	68	5	GO
Peptidyl-tyrosine dephosphorylation (GO:0035335)	0.0283153	71	5	GO
Protein tyrosine phosphatase activity (GO:0004725)	0.0347633	75	5	GO
Metalloendopeptidase activity (GO:0004222)	0.0460161	81	5	GO
Presynapse (GO:0098793)	0.00372579	62	6	GO
Phospholipid binding (GO:0005543)	0.00588349	68	6	GO
Calcium ion transport (GO:0006816)	0.0142459	82	6	GO
Transferase activity, transferring acyl groups (GO:0016746)	0.0150546	83	6	GO
Protein phosphopantetheinylation (GO:0018215)	0.0369325	102	6	GO
Phosphatase activity (GO:0016791)	0.0449477	107	6	GO
Sodium ion transmembrane transport (GO:0035725)	0.000853181	64	7	GO
Phosphoprotein phosphatase activity (GO:0004721)	0.00272483	78	7	GO
Homophilic cell adhesion via plasma membrane adhesion molecules (GO:0007156)	0.00413388	84	7	GO
Calcium ion transmembrane transport (GO:0070588)	0.00640753	91	7	GO
Cell-cell adhesion (GO:0098609)	0.0129261	104	7	GO
Actin filament binding (GO:0051015)	0.0381488	130	7	GO
Spermatogenesis (GO:0007283)	0.0423168	133	7	GO
Guanyl-nucleotide exchange factor activity (GO:0005085)	0.0134348	156	9	GO
Cytoplasmic vesicle (GO:0031410)	0.0288364	207	10	GO
GTPase activator activity (GO:0005096)	0.00191609	162	11	GO
Positive regulation of GTPase activity (GO:0043547)	0.00696444	192	11	GO
Cell adhesion (GO:0007155)	0.00705772	247	13	GO
Calcium ion binding (GO:0005509)	0.0168349	462	19	GO
Hydrolase activity (GO:0016787)	0.0189309	733	27	GO
Metal ion binding (GO:0046872)	0.0419237	1330	42	GO
F-Box Proteins (D044783)	0.00357581	4	2	MESH
Matrix Metalloproteinase 3 (D019278)	0.00586196	5	2	MESH
Adaptor Protein Complex alpha Subunits (D033965)	0.00586196	5	2	MESH
Cystic Fibrosis Transmembrane Conductance Regulator (D019005)	0.0119109	7	2	MESH
Receptors, Peptide (D018000)	0.0156224	8	2	MESH
Matrix Metalloproteinases (D020782)	0.0156224	8	2	MESH
Amyloid Precursor Protein Secretases (D053829)	0.0197594	9	2	MESH
Nuclear Localization Signals (D019913)	0.0242984	10	2	MESH
Matrix Metalloproteinases, Membrane-Associated (D053504)	0.0242984	10	2	MESH
Thioredoxins (D013879)	0.0292171	11	2	MESH
Collagenases (D017364)	0.0292171	11	2	MESH
Tissue Inhibitor of Metalloproteinases (D019714)	0.034494	12	2	MESH
Tissue Inhibitor of Metalloproteinase-1 (D019715)	0.034494	12	2	MESH
Matrix Metalloproteinase 13 (D053509)	0.034494	12	2	MESH
Edetic Acid (D004492)	0.0460401	14	2	MESH
Chromosomes, Human, Pair 7 (D002897)	0.00283277	12	3	MESH
Tissue Inhibitor of Metalloproteinase-2 (D019716)	0.00798698	17	3	MESH
Matrix Metalloproteinase 2 (D020778)	0.0126751	20	3	MESH
Culture Media (D003470)	0.0165096	22	3	MESH
Zinc Fingers (D016335)	0.0345069	29	3	MESH
Metalloendopeptidases (D008666)	0.00777802	32	4	MESH
Adaptor Proteins, Vesicular Transport (D033942)	0.0106867	35	4	MESH
Membrane Proteins (D008565)	0.0116071	284	14	MESH
Expressed Sequence Tags (D020224)	0.0473982	1197	39	MESH
Thiamine metabolism (bta00730)	0.0289011	11	2	KEGG
Endocrine and other factor-regulated calcium reabsorption (bta04961)	0.00350137	42	5	KEGG
Pancreatic secretion (bta04972)	0.0451597	79	5	KEGG
Glycerophospholipid metabolism (bta00564)	0.0451597	79	5	KEGG
Purine metabolism (bta00230)	0.0114599	100	7	KEGG
CTF transcription factor/nuclear factor 1 (IPR000647)	0.0032389	4	2	InterPro
Lamin tail domain (IPR001322)	0.0032389	4	2	InterPro
EYA domain (IPR006545)	0.0032389	4	2	InterPro
Peroxin/Ferlin domain (IPR006614)	0.0032389	4	2	InterPro
Transketolase C-terminal/Pyruvate-ferredoxin oxidoreductase domain II (IPR009014)	0.0032389	4	2	InterPro
Acetyl-coenzyme A carboxyltransferase, N-terminal (IPR011762)	0.0032389	4	2	InterPro
Acetyl-coenzyme A carboxyltransferase, C-terminal (IPR011763)	0.0032389	4	2	InterPro
CTF transcription factor/nuclear factor 1, N-terminal (IPR019548)	0.0032389	4	2	InterPro
CTF transcription factor/nuclear factor 1, conserved site (IPR019739)	0.0032389	4	2	InterPro
CTF transcription factor/nuclear factor 1, DNA-binding domain (IPR020604)	0.0032389	4	2	InterPro
Transmembrane protein 132 (IPR026307)	0.0032389	4	2	InterPro
Eyes absent family (IPR028472)	0.0032389	4	2	InterPro
Transmembrane protein TMEM132, N-terminal (IPR031435)	0.0032389	4	2	InterPro
Transmembrane protein TMEM132, C-terminal (IPR031436)	0.0032389	4	2	InterPro
Transmembrane protein family 132, middle domain (IPR031437)	0.0032389	4	2	InterPro
Transketolase, C-terminal domain (IPR033248)	0.0032389	4	2	InterPro
Acetyl-CoA carboxylase (IPR034733)	0.0032389	4	2	InterPro
Lamin tail domain superfamily (IPR036415)	0.0032389	4	2	InterPro
EYA domain superfamily (IPR038102)	0.0032389	4	2	InterPro
Importin beta family (IPR040122)	0.0032389	4	2	InterPro
EYA domain, metazoan (IPR042577)	0.0032389	4	2	InterPro
Sodium bicarbonate cotransporter (IPR003024)	0.00531394	5	2	InterPro
Calcium-dependent secretion activator domain (IPR010439)	0.00531394	5	2	InterPro
Ferlin B-domain (IPR012561)	0.00531394	5	2	InterPro
FerIin domain (IPR012968)	0.00531394	5	2	InterPro
Ferlin, C-terminal domain (IPR032362)	0.00531394	5	2	InterPro
Ferlin family (IPR037721)	0.00531394	5	2	InterPro
Ferlin, fourth C2 domain (IPR037723)	0.00531394	5	2	InterPro
Ferlin, fifth C2 domain (IPR037724)	0.00531394	5	2	InterPro
Ferlin, sixth C2 domain (IPR037725)	0.00531394	5	2	InterPro
Band 3 cytoplasmic domain (IPR013769)	0.00784679	6	2	InterPro
Myelin P0 protein-related (IPR000920)	0.0108148	7	2	InterPro
Bicarbonate transporter, eukaryotic (IPR003020)	0.0108148	7	2	InterPro
Na+/H+ exchanger (IPR004709)	0.0108148	7	2	InterPro
Transketolase-like, pyrimidine-binding domain (IPR005475)	0.0108148	7	2	InterPro
Bicarbonate transporter, C-terminal (IPR011531)	0.0108148	7	2	InterPro
Munc13 homology 1 (IPR014770)	0.0108148	7	2	InterPro
Phosphotransferase/anion transporter (IPR016152)	0.0108148	7	2	InterPro
PPM-type phosphatase, divalent cation binding (IPR000222)	0.014196	8	2	InterPro
Na-Ca exchanger/integrin-beta4 (IPR003644)	0.014196	8	2	InterPro
Sodium/calcium exchanger membrane region (IPR004837)	0.014196	8	2	InterPro
Cation/H+ exchanger, CPA1 family (IPR018422)	0.014196	8	2	InterPro
Hemopexin, conserved site (IPR018486)	0.014196	8	2	InterPro
Vacuolar protein sorting-associated protein 13-like, N-terminal domain (IPR026854)	0.014196	8	2	InterPro
CalX-like domain superfamily (IPR038081)	0.014196	8	2	InterPro
Basigin-like (IPR043204)	0.014196	8	2	InterPro
Adenylate kinase/UMP-CMP kinase (IPR000850)	0.0179695	9	2	InterPro
Phospholipase A2 (IPR001211)	0.0221149	10	2	InterPro
Myotubularin-like phosphatase domain (IPR010569)	0.0221149	10	2	InterPro
Thiamin diphosphate-binding fold (IPR029061)	0.0221149	10	2	InterPro
Myotubularin family (IPR030564)	0.0221149	10	2	InterPro
Ras GTPase-activating protein (IPR039360)	0.0221149	10	2	InterPro
MAD homology 1, Dwarfin-type (IPR003619)	0.0266126	11	2	InterPro
Cation/H+ exchanger (IPR006153)	0.0266126	11	2	InterPro
Ras guanine-nucleotide exchange factor, conserved site (IPR019804)	0.0266126	11	2	InterPro
Ras GTPase-activating protein, conserved site (IPR023152)	0.0266126	11	2	InterPro
Phospholipase A2, histidine active site (IPR033113)	0.0266126	11	2	InterPro
Ras GTPase-activating domain (IPR001936)	0.0314437	12	2	InterPro
Phospholipase A2 domain (IPR016090)	0.0314437	12	2	InterPro
GRAM domain (IPR004182)	0.0420343	14	2	InterPro
UDENN domain (IPR005113)	0.0420343	14	2	InterPro
Phospholipase A2 domain superfamily (IPR036444)	0.0420343	14	2	InterPro
Elafin-like superfamily (IPR036645)	0.0420343	14	2	InterPro
MAM domain (IPR000998)	0.0477595	15	2	InterPro
CDENN domain (IPR001194)	0.0477595	15	2	InterPro
Importin-beta, N-terminal domain (IPR001494)	0.0477595	15	2	InterPro
PPM-type phosphatase domain (IPR001932)	0.0477595	15	2	InterPro
DDENN domain (IPR005112)	0.0477595	15	2	InterPro
WAP-type 'four-disulfide core' domain (IPR008197)	0.0477595	15	2	InterPro
ClpP/crotonase-like domain superfamily (IPR029045)	0.0477595	15	2	InterPro
PPM-type phosphatase domain superfamily (IPR036457)	0.0477595	15	2	InterPro
DENN domain, C-terminal lobe (IPR043153)	0.0477595	15	2	InterPro
Trace amine associated receptor family (IPR009132)	0.000126335	5	3	InterPro
Peptidase M10A, cysteine switch, zinc binding site (IPR021158)	0.000988874	9	3	InterPro
Peptidase M10, metallopeptidase (IPR001818)	0.00187529	11	3	InterPro
Peptidoglycan binding-like (IPR002477)	0.00187529	11	3	InterPro
Peptidase M10A (IPR021190)	0.00187529	11	3	InterPro
GAIN domain, N-terminal (IPR032471)	0.00187529	11	3	InterPro
Peptidase M10A, catalytic domain (IPR033739)	0.00187529	11	3	InterPro
PGBD-like superfamily (IPR036365)	0.00187529	11	3	InterPro
Hemopexin-like domain (IPR000585)	0.00245687	12	3	InterPro
Hemopexin-like repeats (IPR018487)	0.00245687	12	3	InterPro
Hemopexin-like domain superfamily (IPR036375)	0.00245687	12	3	InterPro
Peptidase, metallopeptidase (IPR006026)	0.00583092	16	3	InterPro
Tripartite DENN domain (IPR037516)	0.00957553	19	3	InterPro
FERM, N-terminal (IPR018979)	0.0183395	24	3	InterPro
FERM, C-terminal PH-like domain (IPR018980)	0.0204833	25	3	InterPro
SNF2-like, N-terminal domain superfamily (IPR038718)	0.0204833	25	3	InterPro
SNF2-related domain (IPR000330)	0.0227589	26	3	InterPro
GPS motif (IPR000203)	0.0331761	30	3	InterPro
Armadillo (IPR000225)	0.0423512	33	3	InterPro
Laminin EGF domain (IPR002049)	0.0423512	33	3	InterPro
Ubiquitin-associated domain (IPR015940)	0.0490998	35	3	InterPro
Ras-associating (RA) domain (IPR000159)	0.00582721	31	4	InterPro
FERM/acyl-CoA-binding protein superfamily (IPR014352)	0.0198023	44	4	InterPro
GPCR, family 2-like (IPR017981)	0.0213413	45	4	InterPro
Cadherin conserved site (IPR020894)	0.0407412	55	4	InterPro
Metallopeptidase, catalytic domain superfamily (IPR024079)	0.0164468	63	5	InterPro
IQ motif, EF-hand binding site (IPR000048)	0.0291022	73	5	InterPro
Fibronectin type III (IPR003961)	0.0309703	155	8	InterPro
Fibronectin type III superfamily (IPR036116)	0.0386938	162	8	InterPro
Armadillo-like helical (IPR011989)	0.0423665	165	8	InterPro
Immunoglobulin I-set (IPR013098)	0.00216681	120	9	InterPro
Ubiquitin-like domain superfamily (IPR029071)	0.00690916	143	9	InterPro
Immunoglobulin subtype 2 (IPR003598)	0.021868	173	9	InterPro
EGF-like domain (IPR000742)	0.00723609	197	11	InterPro
Pleckstrin homology domain (IPR001849)	0.00233258	221	13	InterPro
Immunoglobulin subtype (IPR003599)	0.011835	299	14	InterPro
Immunoglobulin-like domain (IPR007110)	0.0228506	357	15	InterPro
Immunoglobulin-like domain superfamily (IPR036179)	0.0436402	389	15	InterPro
PH-like domain superfamily (IPR011993)	0.000354054	332	19	InterPro
Immunoglobulin-like fold (IPR013783)	0.0140818	561	22	InterPro
